# Supplementary material for: The genetic landscape of autism spectrum disorder in an ancestrally diverse cohort
Source: NPJ Genom Med. 2024 Dec 4;9:62. doi: 10.1038/s41525-024-00444-6 (PMC11618689; doi:10.1038/s41525-024-00444-6)
Supplement: Supplementary file 2 — Supplemental Data [file 41525_2024_444_MOESM2_ESM.xlsx]

## Sheet: Supplementary Data 1
Supplementary Data 1. Demographics and clinical information for the ASD cohort. Age refers to current age in 2024. ADHD, Attention deficit/hyperactivity disorder; ASD, Autism spectrum disorder; DD, Developmental delay; ID, Intellectual disability; LD, Learning disability; OCD, Obsessive-compulsive disorder.
Family	Individual	Member	Sex	ASD diagnosis	Recruitment site	Ancestry	Age	Phenotypes
JC_16	JC_16_1	Father	Male	No	Jordan	Middle Eastern	48	-
JC_16	JC_16_2	Mother	Female	No	Jordan	Middle Eastern	49	-
JC_16	JC_16_3	Proband	Female	Yes	Jordan	Middle Eastern	14	ASD
JC_16	JC_16_4	Sibling	Female	No	Jordan	Middle Eastern	15	-
JC_17	JC_17_1	Father	Male	No	Jordan	Middle Eastern	44	-
JC_17	JC_17_2	Mother	Female	No	Jordan	Middle Eastern	37	-
JC_17	JC_17_3	Proband	Male	Yes	Jordan	Middle Eastern	13	ASD
JC_17	JC_17_4	Sibling	Female	No	Jordan	Middle Eastern	6	-
JC_18	JC_18_1	Father	Male	No	Jordan	Middle Eastern	54	-
JC_18	JC_18_2	Mother	Female	No	Jordan	Middle Eastern	54	-
JC_18	JC_18_3	Proband	Male	Yes	Jordan	Middle Eastern	15	ASD
JC_18	JC_18_4	Sibling	Female	No	Jordan	Middle Eastern	21	-
JC_19	JC_19_1	Father	Male	No	Jordan	Middle Eastern	48	-
JC_19	JC_19_2	Mother	Female	No	Jordan	Middle Eastern	50	-
JC_19	JC_19_3	Proband	Female	Yes	Jordan	Middle Eastern	16	ASD
JC_19	JC_19_4	Sibling	Male	No	Jordan	Middle Eastern	9	-
JC_20	JC_20_1	Father	Male	No	Jordan	Middle Eastern	57	-
JC_20	JC_20_2	Mother	Female	No	Jordan	Middle Eastern	47	-						`
JC_20	JC_20_3	Proband	Male	Yes	Jordan	Middle Eastern	14	ASD
JC_20	JC_20_4	Sibling	Female	No	Jordan	Middle Eastern	9	-
JC_21	JC_21_1	Father	Male	No	Jordan	Middle Eastern	41	-
JC_21	JC_21_2	Mother	Female	No	Jordan	Middle Eastern	27	-
JC_21	JC_21_3	Proband	Male	Yes	Jordan	Middle Eastern	9	ASD
JC_21	JC_21_4	Sibling	Male	No	Jordan	Middle Eastern	8	-
JC_22	JC_22_1	Father	Male	No	Jordan	Middle Eastern	47	-
JC_22	JC_22_2	Mother	Female	No	Jordan	Middle Eastern	42	-
JC_22	JC_22_3	Proband	Male	Yes	Jordan	Middle Eastern	13	ASD
JC_22	JC_22_4	Sibling	Male	Yes	Jordan	Middle Eastern	15	ASD
JC_22	JC_22_5	Sibling	Male	Yes	Jordan	Middle Eastern	14	ASD
JC_22	JC_22_6	Sibling	Female	No	Jordan	Middle Eastern	8	-
JC_23	JC_23_1	Father	Male	No	Jordan	Middle Eastern	43	-
JC_23	JC_23_2	Mother	Female	No	Jordan	Middle Eastern	40	-
JC_23	JC_23_3	Proband	Male	Yes	Jordan	Middle Eastern	11	ASD
JC_23	JC_23_4	Sibling	Male	No	Jordan	Middle Eastern	9	-
JC_24	JC_24_1	Father	Male	No	Jordan	Middle Eastern	40	-
JC_24	JC_24_2	Mother	Female	No	Jordan	Middle Eastern	34	-
JC_24	JC_24_3	Proband	Male	Yes	Jordan	Middle Eastern	10	ASD
JC_24	JC_24_4	Sibling	Female	No	Jordan	Middle Eastern	12	-
JC_25	JC_25_1	Father	Male	No	Jordan	Middle Eastern	36	-
JC_25	JC_25_2	Mother	Female	No	Jordan	Middle Eastern	31	-
JC_25	JC_25_3	Proband	Female	Yes	Jordan	Middle Eastern	6	ASD
JC_25	JC_25_4	Sibling	Male	No	Jordan	Middle Eastern	10	-
JC_26	JC_26_1	Father	Male	No	Jordan	Middle Eastern	39	-
JC_26	JC_26_2	Mother	Female	No	Jordan	Middle Eastern	37	-
JC_26	JC_26_3	Proband	Male	Yes	Jordan	Middle Eastern	7	ASD
JC_26	JC_26_4	Sibling	Male	No	Jordan	Middle Eastern	10	-
JC_27	JC_27_1	Father	Male	No	Jordan	Middle Eastern	49	-
JC_27	JC_27_2	Mother	Female	No	Jordan	Middle Eastern	40	-
JC_27	JC_27_3	Proband	Female	Yes	Jordan	Middle Eastern	12	ASD
JC_27	JC_27_4	Sibling	Male	No	Jordan	Middle Eastern	6	-
JC_28	JC_28_1	Father	Male	No	Jordan	Middle Eastern	39	-
JC_28	JC_28_2	Mother	Female	No	Jordan	Middle Eastern	45	-
JC_28	JC_28_3	Proband	Male	Yes	Jordan	Middle Eastern	12	ASD
JC_28	JC_28_4	Sibling	Male	No	Jordan	Middle Eastern	6	-
JC_29	JC_29_2	Mother	Female	No	Jordan	Middle Eastern	44	-
JC_29	JC_29_4	Sibling	Female	No	Jordan	Middle Eastern	13	-
JC_30	JC_30_1	Father	Male	No	Jordan	Middle Eastern	40	-
JC_30	JC_30_2	Mother	Female	No	Jordan	Middle Eastern	37	-
JC_30	JC_30_3	Proband	Female	Yes	Jordan	Middle Eastern	15	ASD
JC_30	JC_30_4	Sibling	Male	No	Jordan	Middle Eastern	8	-
JC_31	JC_31_1	Mother	Female	No	Jordan	Middle Eastern	40	-
JC_31	JC_31_2	Sibling	Male	No	Jordan	Middle Eastern	8	-
JC_31	JC_31_3	Proband	Male	Yes	Jordan	Middle Eastern	12	ASD
JC_31	JC_31_4	Father	Male	No	Jordan	Middle Eastern	47	-
JC_32	JC_32_1	Father	Male	No	Jordan	Middle Eastern	34	-
JC_32	JC_32_2	Mother	Female	No	Jordan	Middle Eastern	29	-
JC_32	JC_32_3	Proband	Female	Yes	Jordan	Middle Eastern	10	ASD
JC_32	JC_32_4	Sibling	Male	No	Jordan	Middle Eastern	8	-
JC_33	JC_33_1	Father	Male	No	Jordan	Middle Eastern		-
JC_33	JC_33_2	Mother	Female	No	Jordan	Middle Eastern		-
JC_33	JC_33_3	Proband	Female	Yes	Jordan	Middle Eastern	8	ASD
JC_33	JC_33_4	Sibling	Male	No	Jordan	Middle Eastern		-
JC_34	JC_34_1	Father	Male	No	Jordan	Middle Eastern	43	-
JC_34	JC_34_2	Mother	Female	No	Jordan	Middle Eastern	43	-
JC_34	JC_34_3	Proband	Male	Yes	Jordan	Middle Eastern	13	ASD
JC_34	JC_34_4	Sibling	Female	No	Jordan	Middle Eastern	10	-
MC_001	MC_001_1	Father	Male	No	Dallas	African American	48	-
MC_001	MC_001_2	Mother	Female	No	Dallas	African American	43	-
MC_001	MC_001_3	Proband	Male	Yes	Dallas	African American	20	ASD
MC_001	MC_001_4	Sibling	Male	Yes	Dallas	African American	16	ASD
MC_002	MC_002_1	Father	Male	No	Dallas	Hispanic	47	-
MC_002	MC_002_2	Mother	Female	No	Dallas	Hispanic	47	-
MC_002	MC_002_3	Proband	Male	Yes	Dallas	Hispanic	13	ASD; DD; LD; LanguageImpairement; ADHD; Bipolar/mood disorder; Mania; Anxiety/psychosis; OCD; BehavioralProblems
MC_002	MC_002_4	Sibling	Male	Yes	Dallas	Hispanic	21	ASD
MC_002	MC_002_5	Sibling	Female	No	Dallas	Hispanic	27	-
MC_003	MC_003_1	Father	Male	No	Dallas	South Asian	52	-
MC_003	MC_003_2	Mother	Female	No	Dallas	South Asian	46	-
MC_003	MC_003_3	Proband	Female	Yes	Dallas	South Asian	15	ASD
MC_004	MC_004_1	Father	Male	No	Dallas	European	44	-
MC_004	MC_004_2	Mother	Female	No	Dallas	European	45	-
MC_004	MC_004_3	Proband	Male	Yes	Dallas	European	14	ASD; DD; LanguageImpairement; BehavioralProblems
MC_004	MC_004_4	Sibling	Male	No	Dallas	European	12	-
MC_005	MC_005_1	Father	Male	No	Dallas	European	61	-
MC_005	MC_005_2	Mother	Female	No	Dallas	European	55	-
MC_005	MC_005_3	Proband	Male	Yes	Dallas	European	19	ASD; LD; ADHD; Depression; Bipolar/mood disorder; Anxiety/psychosis; OCD; Seizures; BehavioralProblems
MC_005	MC_005_5	Sibling	Female	No	Dallas	European	33	-
MC_006	MC_006_1	Father	Male	No	Dallas	African American	56	-
MC_006	MC_006_2	Mother	Female	No	Dallas	African American	52	-
MC_006	MC_006_3	Proband	Male	Yes	Dallas	African American	27	ASD; ID; DD; LD; LanguageImpairement; Bipolar/mood disorder; Anxiety/psychosis; OCD; Seizures; BehavioralProblems
MC_006	MC_006_4	Sibling	Female	No	Dallas	African American	23	-
MC_007	MC_007_1	Father	Male	No	Dallas	Hispanic	56	-
MC_007	MC_007_2	Mother	Female	No	Dallas	Hispanic	55	-
MC_007	MC_007_3	Proband	Male	Yes	Dallas	Hispanic	23	ASD; LanguageImpairement; BehavioralProblems
MC_007	MC_007_4	Sibling	Male	No	Dallas	Hispanic	25	-
MC_008	MC_008_2	Mother	Female	No	Dallas	Hispanic	46	-
MC_008	MC_008_3	Proband	Male	Yes	Dallas	Hispanic	20	ASD; ID; LD; LanguageImpairement
MC_008	MC_008_4	Sibling	Female	No	Dallas	Hispanic	22	-
MC_009	MC_009_2	Proband	Male	Yes	Dallas	European	16	ASD; DD; LanguageImpairement; ADHD; OCD; BehavioralProblems
MC_009	MC_009_3	Mother	Female	No	Dallas	European	51	-
MC_010	MC_010_1	Father	Male	No	Dallas	South Asian	49	-
MC_010	MC_010_2	Mother	Female	No	Dallas	South Asian	47	-
MC_010	MC_010_3	Proband	Female	Yes	Dallas	South Asian	12	ASD; DD; LD; LanguageImpairement; BehavioralProblems
MC_011	MC_011_1	Father	Male	No	Dallas	European	40	-
MC_011	MC_011_2	Mother	Female	No	Dallas	European	38	-
MC_011	MC_011_3	Proband	Female	Yes	Dallas	European	13	ASD; DD; LanguageImpairement
MC_012	MC_012_1	Father	Male	No	Dallas	European	58	-
MC_012	MC_012_2	Mother	Female	No	Dallas	East Asian	49	-
MC_012	MC_012_3	Proband	Male	Yes	Dallas	European + East Asian	12	ASD; DD; LanguageImpairement
MC_013	MC_013_1	Father	Male	No	Dallas	Hispanic	49	-
MC_013	MC_013_2	Mother	Female	No	Dallas	Hispanic	44	-
MC_013	MC_013_3	Proband	Female	Yes	Dallas	Hispanic	16	ASD; ADHD; BehavioralProblems
MC_013	MC_013_4	Sibling	Female	Yes	Dallas	Hispanic	21	ASD; ADHD
MC_014	MC_014_1	Father	Male	No	Dallas	Middle Eastern	43	-
MC_014	MC_014_2	Mother	Female	No	Dallas	Middle Eastern	38	-
MC_014	MC_014_3	Proband	Male	Yes	Dallas	Middle Eastern	14	ASD; ID; DD; LD; LanguageImpairement; ADHD; BehavioralProblems
MC_015	MC_015_1	Father	Male	No	Dallas	European	39	-
MC_015	MC_015_2	Mother	Female	Yes	Dallas	European	38	ASD
MC_015	MC_015_3	Proband	Female	Yes	Dallas	European	17	ASD
MC_015	MC_015_4	Sibling	Male	Yes	Dallas	European	18	ASD; ID; DD; LD; LanguageImpairement
MC_015	MC_015_5	Sibling	Male	No	Dallas	European	15	-
MC_015	MC_015_6	Grandmother	Female	Yes	Dallas	European	60	ASD; ID; DD; LD; Depression; Anxiety/psychosis; OCD
MC_016	MC_016_1	Father	Male	No	Dallas	Hispanic	51	-
MC_016	MC_016_2	Mother	Female	No	Dallas	European	48	-
MC_016	MC_016_3	Proband	Male	Yes	Dallas	European + Hispanic	13	ASD; ID; DD; LD; LanguageImpairement; BehavioralProblems
MC_017	MC_017_1	Father	Male	No	Dallas	South Asian	46	-
MC_017	MC_017_2	Mother	Female	No	Dallas	South Asian	44	-
MC_017	MC_017_3	Proband	Male	Yes	Dallas	South Asian	14	ASD; ID; DD; LD; LanguageImpairement; Seizures; BehavioralProblems
MC_018	MC_018_2	Mother	Female	No	Dallas	African American	75	-
MC_018	MC_018_3	Proband	Male	Yes	Dallas	African American	45	ASD
MC_019	MC_019_3	Proband	Male	Yes	Dallas	European	32	ASD
MC_020	MC_020_1	Father	Male	No	Dallas	European	38	-
MC_020	MC_020_2	Mother	Female	No	Dallas	European	38	-
MC_020	MC_020_4	Sibling	Male	No	Dallas	European	15	-
MC_021	MC_021_1	Father	Male	No	Dallas	South Asian	53	-
MC_021	MC_021_2	Mother	Female	No	Dallas	South Asian	48	-
MC_021	MC_021_3	Proband	Male	Yes	Dallas	South Asian	8	ASD; DD; LanguageImpairement; ADHD; Anxiety/psychosis; OCD; BehavioralProblems
MC_022	MC_022_2	Mother	Female	No	Dallas	African American	43	-
MC_022	MC_022_3	Proband	Male	Yes	Dallas	African American	17	ASD
MC_022	MC_022_4	Sibling	Female	Yes	Dallas	African American	16	ASD
MC_023	MC_023_1	Father	Male	No	Dallas	European	50	-
MC_023	MC_023_2	Mother	Female	No	Dallas	European	50	-
MC_023	MC_023_3	Proband	Male	Yes	Dallas	European	13	ASD; LD; LanguageImpairement; ADHD; Seizures; BehavioralProblems
MC_023	MC_023_4	Sibling	Male	No	Dallas	European	21	-
MC_023	MC_023_5	Sibling	Male	No	Dallas	European	18	-
MC_024	MC_024_1	Father	Male	No	Dallas	Middle Eastern	39	-
MC_024	MC_024_2	Mother	Female	No	Dallas	Middle Eastern	43	-
MC_024	MC_024_3	Proband	Male	Yes	Dallas	Middle Eastern	14	ASD; ID; DD; LD; LanguageImpairement; ADHD
MC_024	MC_024_4	Sibling	Female	Yes	Dallas	Middle Eastern	15	ASD; ID; DD; LD; LanguageImpairement; ADHD
MC_025	MC_025_1	Father	Male	No	Dallas	European	45	-
MC_025	MC_025_2	Mother	Female	No	Dallas	European	46	-
MC_025	MC_025_3	Proband	Male	Yes	Dallas	European	14	ASD; DD; LanguageImpairement; Anxiety/psychosis
MC_025	MC_025_4	Sibling	Male	Yes	Dallas	European	24	ASD; DD; LanguageImpairement; Seizures; BehavioralProblems
MC_026	MC_026_1	Father	Male	No	Dallas	European	52	-
MC_026	MC_026_2	Mother	Female	No	Dallas	European	52	-
MC_026	MC_026_3	Proband	Male	Yes	Dallas	European	13	ASD; LanguageImpairement; Seizures
MC_026	MC_026_4	Sibling	Female	No	Dallas	European	20	-
MC_027	MC_027_1	Father	Male	No	Dallas	European	43	-
MC_027	MC_027_2	Mother	Female	No	Dallas	European	38	-
MC_027	MC_027_3	Proband	Male	Yes	Dallas	European	12	ASD; LanguageImpairement
MC_027	MC_027_4	Sibling	Female	No	Dallas	European	11	-
MC_028	MC_028_1	Father	Male	No	Dallas	European	43	-
MC_028	MC_028_2	Mother	Female	No	Dallas	European	42	-
MC_028	MC_028_3	Proband	Male	Yes	Dallas	European	14	ASD; DD; LD; LanguageImpairement; Seizures; BehavioralProblems
MC_028	MC_028_4	Sibling	Male	No	Dallas	European	17	-
MC_029	MC_029_1	Father	Male	No	Dallas	Hispanic + Native American	38	-
MC_029	MC_029_2	Mother	Female	No	Dallas	European	36	-
MC_029	MC_029_3	Proband	Female	Yes	Dallas	European + Hispanic + Native American	9	ASD; DD; LanguageImpairement; Seizures
MC_029	MC_029_4	Sibling	Male	No	Dallas	European + Hispanic + Native American	16	-
MC_030	MC_030_1	Father	Male	No	Dallas	European	59	-
MC_030	MC_030_3	Proband	Male	Yes	Dallas	European	22	ASD; ID; DD; LD; LanguageImpairement; ADHD; Anxiety/psychosis; OCD; BehavioralProblems
MC_030	MC_030_4	Sibling	Female	No	Dallas	European	27	-
MC_030	MC_030_5	Grandmother	Female	No	Dallas	European	78	-
MC_031	MC_031_1	Father	Male	No	Dallas	European + Hispanic	67	-
MC_031	MC_031_2	Mother	Female	No	Dallas	European	55	-
MC_031	MC_031_3	Proband	Female	Yes	Dallas	European + Hispanic	17	ASD; Depression; Anxiety/psychosis; OCD; Seizures
MC_032	MC_032_1	Father	Male	No	Dallas	South Asian	42	-
MC_032	MC_032_2	Mother	Female	No	Dallas	South Asian	37	-
MC_032	MC_032_3	Proband	Male	Yes	Dallas	South Asian	11	ASD; DD; LanguageImpairement
MC_033	MC_033_1	Father	Male	No	Dallas	European	47	-
MC_033	MC_033_2	Mother	Female	No	Dallas	European	42	-
MC_033	MC_033_4	Sibling	Female	No	Dallas	European	6	-
MC_034	MC_034_2	Mother	Female	No	Dallas	European	62	-
MC_034	MC_034_3	Proband	Male	Yes	Dallas	European	10	ASD; ADHD
MC_035	MC_035_1	Father	Male	No	Dallas	African American	53	-
MC_035	MC_035_2	Mother	Female	No	Dallas	African American	56	-
MC_035	MC_035_3	Proband	Male	Yes	Dallas	African American	14	ASD; LD; LanguageImpairement; ADHD; BehavioralProblems
MC_035	MC_035_4	Sibling	Male	No	Dallas	African American	20	-
MC_035	MC_035_5	Sibling	Female	No	Dallas	African American	22	-
MC_035	MC_035_6	Sibling	Male	No	Dallas	African American	19	-
MC_036	MC_036_1	Father	Male	No	Dallas	South Asian	42	-
MC_036	MC_036_2	Mother	Female	No	Dallas	South Asian	41	-
MC_036	MC_036_3	Proband	Male	Yes	Dallas	South Asian	15	ASD; DD; LD; LanguageImpairement; ADHD
MC_036	MC_036_4	Sibling	Male	No	Dallas	South Asian	13	-
MC_036	MC_036_5	Sibling	Female	No	Dallas	South Asian	11	-
MC_037	MC_037_1	Father	Male	No	Dallas	European	37	-
MC_037	MC_037_2	Mother	Female	No	Dallas	European	35	-
MC_037	MC_037_3	Proband	Female	Yes	Dallas	European	9	ASD; DD; LanguageImpairement; BehavioralProblems
MC_037	MC_037_4	Sibling	Male	No	Dallas	European	7	-
MC_038	MC_038_1	Father	Male	No	Dallas	European	59	-
MC_038	MC_038_2	Mother	Female	No	Dallas	Hispanic	55	-
MC_038	MC_038_3	Proband	Male	Yes	Dallas	European + Hispanic	16	ASD; DD
MC_038	MC_038_4	Sibling (twin)	Female	Yes	Dallas	European + Hispanic	15	ASD; DD
MC_038	MC_038_5	Sibling (twin)	Female	Yes	Dallas	European + Hispanic	15	ASD; DD
MC_039	MC_039_1	Father	Male	No	Dallas	African American	40	-
MC_039	MC_039_2	Mother	Female	No	Dallas	European	42	-
MC_039	MC_039_3	Proband	Male	Yes	Dallas	European + African American	14	ASD; LanguageImpairement
MC_039	MC_039_4	Sibling	Male	No	Dallas	European + African American	9	-
MC_040	MC_040_3	Proband	Male	Yes	Dallas	European	56	ASD; Seizures
MC_041	MC_041_1	Father	Male	No	Dallas	African American	55	-
MC_041	MC_041_2	Mother	Female	No	Dallas	African American	53	-
MC_041	MC_041_3	Proband	Male	Yes	Dallas	African American	12	ASD
MC_041	MC_041_4	Sibling	Male	No	Dallas	African American	28	-
MC_041	MC_041_5	Sibling	Male	No	Dallas	African American	25	-
MC_042	MC_042_1	Father	Male	No	Dallas	European	29	-
MC_042	MC_042_2	Mother	Female	No	Dallas	European	30	-
MC_042	MC_042_3	Proband	Male	Yes	Dallas	European	8	ASD
MC_043	MC_043_1	Father (adoptive)	Male	No	Dallas	European	44	-
MC_043	MC_043_2	Mother	Female	No	Dallas	European	33	-
MC_043	MC_043_3	Proband	Male	Yes	Dallas	European	14	ASD; ADHD; OCD; BehavioralProblems
MC_044	MC_044_1	Father	Male	No	Dallas	Hispanic	54	-
MC_044	MC_044_2	Mother	Female	No	Dallas	Hispanic	45	-
MC_044	MC_044_3	Proband	Male	Yes	Dallas	Hispanic	13	ASD; LanguageImpairement; ADHD
MC_044	MC_044_4	Sibling	Male	No	Dallas	Hispanic	22	-
MC_044	MC_044_5	Sibling	Female	No	Dallas	Hispanic	18	-
MC_044	MC_044_6	Sibling	Female	No	Dallas	Hispanic	25	-
MC_045	MC_045_1	Father	Male	No	Dallas	African American	36	-
MC_045	MC_045_2	Mother	Female	No	Dallas	African American	37	-
MC_045	MC_045_3	Proband	Male	Yes	Dallas	African American	10	ASD
MC_045	MC_045_4	Sibling	Female	No	Dallas	African American	8	-
MC_046	MC_046_1	Father	Male	No	Dallas	European	30	-
MC_046	MC_046_2	Mother	Female	No	Dallas	European	48	-
MC_046	MC_046_3	Proband	Male	Yes	Dallas	European	9	ASD; ID; DD; LD; LanguageImpairement; Anxiety/psychosis; BehavioralProblems
MC_047	MC_047_1	Father	Male	No	Dallas	European	65	-
MC_047	MC_047_2	Mother	Female	No	Dallas	European	54	-
MC_047	MC_047_3	Proband (twin)	Male	Yes	Dallas	European	18	ASD; DD; Anxiety/psychosis; BehavioralProblems
MC_047	MC_047_4	Sibling (twin)	Female	Yes	Dallas	European	18	ASD; DD
MC_047	MC_047_5	Sibling (twin)	Female	No	Dallas	European	18	-
MC_047	MC_047_6	Sibling	Male	No	Dallas	European	16	-
MC_048	MC_048_1	Father	Male	No	Dallas	European	44	-
MC_048	MC_048_2	Mother	Female	No	Dallas	European	47	-
MC_048	MC_048_3	Proband	Male	Yes	Dallas	European	11	ASD; DD; LD; LanguageImpairement; BehavioralProblems
MC_048	MC_048_4	Sibling	Female	No	Dallas	European	8	-
MC_049	MC_049_1	Father	Male	No	Dallas	European	46	-
MC_049	MC_049_2	Mother	Female	No	Dallas	European	45	-
MC_049	MC_049_3	Sibling	Female	No	Dallas	European	18	-
MC_049	MC_049_4	Proband	Female	Yes	Dallas	European	12	ASD; DD; LD; LanguageImpairement; ADHD; OCD; BehavioralProblems
MC_050	MC_050_1	Father	Male	No	Dallas	African American	48	-
MC_050	MC_050_2	Mother	Female	No	Dallas	African American	43	-
MC_050	MC_050_3	Proband	Male	Yes	Dallas	African American	12	ASD; ID; DD; LD; LanguageImpairement; ADHD; OCD; Seizures; BehavioralProblems
MC_050	MC_050_4	Sibling	Male	No	Dallas	African American	19	-
MC_051	MC_051_1	Father	Male	No	Dallas	African American	45	-
MC_051	MC_051_2	Mother	Female	No	Dallas	African American	45	-
MC_051	MC_051_3	Sibling	Female	No	Dallas	African American	19	-
MC_051	MC_051_4	Proband	Male	Yes	Dallas	African American	16	ASD; ID; DD; LD; LanguageImpairement; BehavioralProblems
MC_051	MC_051_5	Sibling	Female	No	Dallas	African American	13	-
MC_051	MC_051_6	Sibling	Female	No	Dallas	African American	10	-
MC_052	MC_052_1	Father	Male	No	Dallas	Hispanic	33	-
MC_052	MC_052_2	Mother	Female	No	Dallas	Hispanic	30	-
MC_052	MC_052_3	Sibling	Female	No	Dallas	Hispanic	10	-
MC_052	MC_052_5	Sibling	Male	No	Dallas	Hispanic	7	-
MC_053	MC_053_1	Father	Male	No	Dallas	South Asian	52	-
MC_053	MC_053_2	Mother	Female	No	Dallas	South Asian	44	-
MC_053	MC_053_3	Proband	Male	Yes	Dallas	South Asian	21	ASD
MC_053	MC_053_4	Proband	Male	Yes	Dallas	South Asian	16	ASD
MC_054	MC_054_1	Father	Male	No	Dallas	European	51	-
MC_054	MC_054_2	Mother	Female	No	Dallas	Hispanic	52	-
MC_054	MC_054_3	Proband	Male	Yes	Dallas	European + Hispanic	22	ASD; ID; DD; LD; OCD; Seizures; BehavioralProblems
MC_054	MC_054_4	Sibling	Male	No	Dallas	European + Hispanic	23	-
MC_054	MC_054_5	Sibling	Male	No	Dallas	European + Hispanic	20	-
MC_055	MC_055_2	Mother	Female	No	Dallas	Hispanic	53	-
MC_055	MC_055_3	Proband	Male	Yes	Dallas	Hispanic	14	ASD; ID; DD; LD; LanguageImpairement; ADHD; BehavioralProblems
MC_056	MC_056_1	Father	Male	No	Dallas	European	33	-
MC_056	MC_056_2	Mother	Female	No	Dallas	European	33	-
MC_056	MC_056_3	Proband	Female	Yes	Dallas	European	8	ASD; DD; LanguageImpairement
MC_057	MC_057_1	Father	Male	No	Dallas	European	42	-
MC_057	MC_057_2	Mother	Female	No	Dallas	European	44	-
MC_057	MC_057_3	Proband	Female	Yes	Dallas	European	12	ASD; DD; LD; LanguageImpairement; BehavioralProblems
MC_057	MC_057_4	Sibling	Male	Yes	Dallas	European	9	ASD
MC_058	MC_058_1	Father	Male	No	Dallas	Hispanic	50	-
MC_058	MC_058_2	Mother	Female	No	Dallas	Hispanic	48	-
MC_058	MC_058_3	Sibling	Male	No	Dallas	Hispanic	25	-
MC_058	MC_058_4	Proband	Male	Yes	Dallas	Hispanic	9	ASD; DD; LD; LanguageImpairement; BehavioralProblems
MC_058	MC_058_5	Sibling	Male	No	Dallas	Hispanic	7	-
MC_059	MC_059_1	Father	Male	No	Dallas	Hispanic	33	-
MC_059	MC_059_2	Mother	Female	No	Dallas	Hispanic	29	-
MC_059	MC_059_3	Proband	Male	Yes	Dallas	Hispanic	10	ASD
MC_059	MC_059_4	Sibling	Male	No	Dallas	Hispanic	7	-
MC_060	MC_060_1	Father	Male	No	Dallas	European	39	-
MC_060	MC_060_2	Mother	Female	No	Dallas	Hispanic	38	-
MC_060	MC_060_3	Proband	Male	Yes	Dallas	European + Hispanic	12	ASD; ID; DD; LD; LanguageImpairement; ADHD; OCD; BehavioralProblems
MC_061	MC_061_1	Father	Male	No	Dallas	Hispanic	44	-
MC_061	MC_061_2	Mother	Female	No	Dallas	Hispanic	44	-
MC_061	MC_061_4	Sibling	Male	Yes	Dallas	Hispanic	8	ASD; ID; DD; LD; LanguageImpairement; OCD; BehavioralProblems
MC_062	MC_062_1	Father	Male	No	Dallas	European	58	-
MC_062	MC_062_2	Mother	Female	No	Dallas	European	54	-
MC_062	MC_062_3	Sibling	Male	No	Dallas	Hispanic	18	-
MC_062	MC_062_4	Proband	Female	Yes	Dallas	European	14	ASD; ID; DD; LD; LanguageImpairement; ADHD; Seizures
MC_063	MC_063_1	Father	Male	No	Dallas	Hispanic	37	-
MC_063	MC_063_2	Mother	Female	No	Dallas	Hispanic	37	-
MC_063	MC_063_3	Sibling (half)	Female	No	Dallas	Hispanic	21	-
MC_063	MC_063_4	Proband	Male	Yes	Dallas	Hispanic	11	ASD; DD; LanguageImpairement
MC_063	MC_063_5	Sibling	Male	Yes	Dallas	Hispanic	10	ASD; LanguageImpairement
MC_064	MC_064_1	Father	Male	No	Dallas	European	29	-
MC_064	MC_064_2	Mother	Female	No	Dallas	European	29	-
MC_064	MC_064_3	Proband	Male	Yes	Dallas	European	9	ASD; DD; LD; LanguageImpairement; BehavioralProblems
MC_064	MC_064_4	Sibling	Female	No	Dallas	European	7	-
MC_065	MC_065_1	Father	Male	No	Dallas	European	39	-
MC_065	MC_065_2	Mother	Female	No	Dallas	European	40	-
MC_065	MC_065_3	Proband	Female	Yes	Dallas	European	9	ASD; ID; DD; LD; LanguageImpairement; Seizures; BehavioralProblems
MC_066	MC_066_1	Father	Male	No	Dallas	European	50	-
MC_066	MC_066_2	Mother	Female	No	Dallas	European	50	-
MC_066	MC_066_3	Proband	Male	Yes	Dallas	European	16	ASD; DD; LD; LanguageImpairement; ADHD; OCD; BehavioralProblems
MC_067	MC_067_1	Father	Male	No	Dallas	European	55	-
MC_067	MC_067_2	Mother	Female	No	Dallas	European	45	-
MC_067	MC_067_3	Proband	Male	Yes	Dallas	European	13	ASD; ID; DD; LanguageImpairement
MC_067	MC_067_4	Sibling	Male	No	Dallas	European	15	-
MC_068	MC_068_1	Father	Male	No	Dallas	African American	42	-
MC_068	MC_068_2	Mother	Female	No	Dallas	European + African American	45	-
MC_068	MC_068_3	Proband	Male	Yes	Dallas	European + African American	10	ASD; LanguageImpairement
MC_068	MC_068_4	Sibling	Male	No	Dallas	European + African American	8	-
MC_068	MC_068_5	Grandmother	Female	No	Dallas	European + African American	72	-
MC_069	MC_069_2	Mother	Female	Yes	Dallas	European + Hispanic + Native American + African American	42	ASD; ID; DD; LD; LanguageImpairement; Depression
MC_069	MC_069_3	Proband	Female	Yes	Dallas	European + Hispanic + Native American + African American	14	ASD; ID; DD; LanguageImpairement; Seizures; BehavioralProblems
MC_069	MC_069_4	Grandmother	Female	No	Dallas	European + Hispanic + Native American + African American	67	-
MC_070	MC_070_1	Father	Male	No	Dallas	Hispanic	45	-
MC_070	MC_070_2	Mother	Female	No	Dallas	Hispanic	46	-
MC_070	MC_070_3	Sibling	Male	No	Dallas	Hispanic	14	-
MC_070	MC_070_4	Sibling	Male	No	Dallas	Hispanic	12	-
MC_070	MC_070_5	Proband	Male	Yes	Dallas	Hispanic	9	ASD; DD; LanguageImpairement
MC_070	MC_070_6	Sibling	Male	No	Dallas	Hispanic	6	-
MC_071	MC_071_1	Father	Male	No	Dallas	African American	44	-
MC_071	MC_071_2	Mother	Female	No	Dallas	African American	50	-
MC_071	MC_071_3	Sibling	Male	No	Dallas	African American	10	-
MC_071	MC_071_4	Sibling	Female	Yes	Dallas	African American	9	ASD
MC_072	MC_072_1	Father	Male	No	Dallas	Hispanic	48	-
MC_072	MC_072_2	Mother	Female	No	Dallas	Hispanic	42	-
MC_072	MC_072_3	Proband	Male	Yes	Dallas	Hispanic	14	ASD
MC_072	MC_072_4	Sibling	Male	No	Dallas	Hispanic	11	-
MC_073	MC_073_1	Father	Male	No	Dallas	South Asian	51	-
MC_073	MC_073_2	Mother	Female	No	Dallas	South Asian	40	-
MC_073	MC_073_3	Proband	Female	Yes	Dallas	South Asian	8	ASD; LanguageImpairement
MC_074	MC_074_1	Father	Male	No	Dallas	European	44	-
MC_074	MC_074_2	Mother	Female	No	Dallas	East Asian	42	-
MC_074	MC_074_3	Proband	Female	Yes	Dallas	European + East Asian	15	ASD; ID; DD; LanguageImpairement; Anxiety/psychosis; BehavioralProblems
MC_074	MC_074_4	Sibling	Male	No	Dallas	European + East Asian	11	-
MC_074	MC_074_5	Sibling	Female	No	Dallas	European + East Asian	7	-
MC_075	MC_075_1	Father	Male	No	Dallas	European	65	-
MC_075	MC_075_2	Mother	Female	No	Dallas	European	61	-
MC_075	MC_075_3	Proband	Female	Yes	Dallas	European	29	ASD; DD; LD; LanguageImpairement; ADHD; BehavioralProblems
MC_075	MC_075_4	Sibling	Male	No	Dallas	European	33	-
MC_076	MC_076_1	Father	Male	No	Dallas	European	44	-
MC_076	MC_076_2	Mother	Female	No	Dallas	European	43	-
MC_076	MC_076_3	Proband	Male	Yes	Dallas	European	10	ASD; DD; LD; LanguageImpairement; BehavioralProblems
MC_076	MC_076_4	Sibling	Male	Yes	Dallas	European	8	ASD; DD; LD; LanguageImpairement; BehavioralProblems
MC_077	MC_077_2	Mother	Female	No	Dallas	Hispanic	39	-
MC_077	MC_077_3	Proband	Male	Yes	Dallas	Hispanic	20	ASD; ID; DD; LD; LanguageImpairement; ADHD; Anxiety/psychosis; BehavioralProblems
MC_077	MC_077_4	Sibling	Female	Yes	Dallas	Hispanic	8	ASD
MC_078	MC_078_1	Father	Male	No	Dallas	Hispanic	45	-
MC_078	MC_078_2	Mother	Female	No	Dallas	Hispanic	45	-
MC_078	MC_078_3	Sibling	Female	No	Dallas	Hispanic	13	-
MC_078	MC_078_4	Proband	Female	Yes	Dallas	Hispanic	12	ASD; DD; LD; LanguageImpairement; ADHD; BehavioralProblems
MC_079	MC_079_1	Father	Male	No	Dallas	Asian	33	-
MC_079	MC_079_2	Mother	Female	No	Dallas	Hispanic	30	-
MC_079	MC_079_3	Proband	Male	Yes	Dallas	Hispanic + Asian	12	ASD; ID
MC_080	MC_080_1	Father	Male	No	Dallas	European	58	-
MC_080	MC_080_2	Mother	Female	No	Dallas	European	56	-
MC_080	MC_080_3	Sibling	Female	No	Dallas	European	24	-
MC_080	MC_080_4	Sibling	Female	No	Dallas	European	22	-
MC_080	MC_080_5	Proband	Male	Yes	Dallas	European	18	ASD; ID; DD; LD; LanguageImpairement; ADHD; Mania; Bipolar/mood disorder; OCD; BehavioralProblems
MC_081	MC_081_1	Father	Male	No	Dallas	Southeast Asian	46	-
MC_081	MC_081_2	Mother	Female	No	Dallas	Southeast Asian	39	-
MC_081	MC_081_3	Sibling	Female	No	Dallas	Southeast Asian	14	-
MC_081	MC_081_4	Proband	Male	Yes	Dallas	Southeast Asian	9	ASD
MC_082	MC_082_1	Father	Male	No	Dallas	European	38	-
MC_082	MC_082_2	Mother	Female	No	Dallas	European	47	-
MC_082	MC_082_3	Sibling	Female	No	Dallas	European	12	-
MC_082	MC_082_4	Proband	Male	Yes	Dallas	European	10	ASD; LD; LanguageImpairement
MC_083	MC_083_1	Father	Male	No	Dallas	African American	34	-
MC_083	MC_083_2	Mother	Female	No	Dallas	European	32	-
MC_083	MC_083_3	Proband	Female	Yes	Dallas	European + African American	10	ASD; LanguageImpairement; ADHD; BehavioralProblems
MC_083	MC_083_4	Sibling	Male	No	Dallas	European + African American	8	-
MC_084	MC_084_1	Father	Male	No	Dallas	African American	42	-
MC_084	MC_084_2	Mother	Female	No	Dallas	African American	44	-
MC_084	MC_084_3	Proband	Male	Yes	Dallas	African American	14	ASD
MC_084	MC_084_4	Sibling	Female	Yes	Dallas	African American	11	ASD; ID; DD; LD; LanguageImpairement; BehavioralProblems
MC_085	MC_085_1	Father	Male	No	Dallas	European + Asian	42	-
MC_085	MC_085_2	Mother	Female	No	Dallas	Hispanic	39	-
MC_085	MC_085_3	Sibling	Male	No	Dallas	European + Hispanic + Asian	12	-
MC_085	MC_085_4	Proband	Male	Yes	Dallas	European + Hispanic + Asian	8	ASD; LanguageImpairement; BehavioralProblems
MC_086	MC_086_1	Father	Male	No	Dallas	European	51	-
MC_086	MC_086_2	Mother	Female	No	Dallas	European	51	-
MC_086	MC_086_3	Proband	Male	Yes	Dallas	European	20	ASD; ID; DD; LD; LanguageImpairement; BehavioralProblems
MC_086	MC_086_4	Sibling	Male	No	Dallas	European	20	-
MC_086	MC_086_5	Sibling	Female	No	Dallas	European	19	-
MC_087	MC_087_2	Mother	Female	No	Dallas	Hispanic	40	-
MC_087	MC_087_3	Sibling	Female	No	Dallas	European + Hispanic	15	-
MC_087	MC_087_4	Sibling	Female	No	Dallas	European + Hispanic	10	-
MC_087	MC_087_5	Proband	Female	Yes	Dallas	European + Hispanic	8	ASD; DD; LanguageImpairement; Seizures; BehavioralProblems
MC_088	MC_088_1	Father	Male	No	Dallas	European	39	-
MC_088	MC_088_2	Mother	Female	No	Dallas	European	34	-
MC_088	MC_088_3	Proband	Female	Yes	Dallas	European	15	ASD; ID; DD; LD; LanguageImpairement; ADHD; Bipolar/mood disorder; BehavioralProblems
MC_088	MC_088_4	Sibling	Female	Yes	Dallas	European	16	ASD; ID; DD; LD; LanguageImpairement; ADHD; Bipolar/mood disorder; Seizures; BehavioralProblems
MC_088	MC_088_5	Sibling	Male	Yes	Dallas	European	12	ASD; ID; DD; LD; LanguageImpairement; ADHD; Bipolar/mood disorder; BehavioralProblems
MC_089	MC_089_1	Father	Male	No	Dallas	African American	44	-
MC_089	MC_089_2	Mother	Female	No	Dallas	African American	37	-
MC_089	MC_089_3	Sibling	Male	No	Dallas	African American	9	-
MC_089	MC_089_4	Proband	Male	Yes	Dallas	African American	7	ASD; DD; LanguageImpairement
MC_089	MC_089_5	Sibling	Male	No	Dallas	African American	6	-
MC_090	MC_090_1	Father	Male	No	Dallas	South Asian	46	-
MC_090	MC_090_2	Mother	Female	No	Dallas	South Asian	41	-
MC_090	MC_090_3	Proband	Male	Yes	Dallas	South Asian	10	ASD; DD
MC_091	MC_091_1	Father	Male	No	Dallas	Hispanic	42	-
MC_091	MC_091_2	Mother	Female	No	Dallas	Hispanic	41	-
MC_091	MC_091_3	Sibling	Female	No	Dallas	Hispanic	23	-
MC_091	MC_091_4	Sibling	Female	No	Dallas	Hispanic	19	-
MC_091	MC_091_5	Proband	Male	Yes	Dallas	Hispanic	9	ASD
MC_092	MC_092_1	Father	Male	No	Dallas	European	65	-
MC_092	MC_092_2	Mother	Female	No	Dallas	European	58	-
MC_092	MC_092_3	Proband	Male	Yes	Dallas	European	26	ASD; ID; DD; LD; LanguageImpairement; ADHD; Anxiety/psychosis
MC_092	MC_092_4	Sibling	Female	No	Dallas	European	23	-
MC_092	MC_092_5	Sibling	Female	No	Dallas	European	20	-
MC_093	MC_093_1	Father	Male	No	Dallas	Hispanic	41	-
MC_093	MC_093_2	Mother	Female	No	Dallas	Hispanic	43	-
MC_093	MC_093_3	Sibling	Female	No	Dallas	Hispanic	9	-
MC_093	MC_093_4	Proband	Male	Yes	Dallas	Hispanic	9	ASD; DD; LanguageImpairement
MC_094	MC_094_1	Father	Male	No	Dallas	Hispanic		-
MC_094	MC_094_2	Mother	Female	No	Dallas	Hispanic	44	-
MC_094	MC_094_3	Proband	Male	Yes	Dallas	Hispanic	10	ASD; LanguageImpairement; ADHD
MC_094	MC_094_4	Sibling (twin)	Female	No	Dallas	Hispanic	9	-
MC_094	MC_094_5	Sibling (twin)	Female	No	Dallas	Hispanic	9	-
MC_095	MC_095_1	Father	Male	No	Dallas	Hispanic	38	-
MC_095	MC_095_2	Mother	Female	No	Dallas	Hispanic	30	-
MC_095	MC_095_3	Proband	Female	Yes	Dallas	Hispanic	8	ASD
MC_096	MC_096_1	Father	Male	No	Dallas	Hispanic	34	-
MC_096	MC_096_2	Mother	Female	No	Dallas	Hispanic	30	-
MC_096	MC_096_3	Sibling (half)	Male	No	Dallas	Hispanic	12	-
MC_097	MC_097_1	Father	Male	No	Dallas	European	57	-
MC_097	MC_097_2	Mother	Female	No	Dallas	European	58	-
MC_097	MC_097_3	Sibling	Male	No	Dallas	European	27	-
MC_097	MC_097_4	Sibling	Male	No	Dallas	European	26	-
MC_097	MC_097_5	Proband	Male	Yes	Dallas	European	21	ASD; LanguageImpairement
MC_098	MC_098_1	Father	Male	No	Dallas	East Asian	55	-
MC_098	MC_098_2	Mother	Female	No	Dallas	East Asian	58	-
MC_098	MC_098_3	Proband	Male	Yes	Dallas	East Asian	23	ASD; ID; LanguageImpairement; Depression; Anxiety/psychosis; OCD; Seizures; BehavioralProblems
MC_098	MC_098_4	Sibling	Female	No	Dallas	East Asian	18	-
MC_099	MC_099_2	Mother	Female	No	Dallas	Hispanic	39	-
MC_099	MC_099_3	Proband	Male	Yes	Dallas	Hispanic	8	ASD
MC_100	MC_100_2	Mother	Female	No	Dallas	European	44	-
MC_100	MC_100_3	Sibling	Female	No	Dallas	European + East Asian	21	-
MC_100	MC_100_4	Proband	Male	Yes	Dallas	European + East Asian	16	ASD; LanguageImpairement; ADHD; Anxiety/psychosis; BehavioralProblems
MC_101	MC_101_1	Father	Male	No	Dallas	Hispanic	34	-
MC_101	MC_101_2	Mother	Female	No	Dallas	Hispanic	29	-
MC_101	MC_101_3	Proband	Male	Yes	Dallas	Hispanic	8	ASD; LanguageImpairement
MC_102	MC_102_2	Mother	Female	No	Dallas	Hispanic	38	-
MC_102	MC_102_3	Proband	Female	Yes	Dallas	Hispanic + African American	19	ASD; ID; DD; LD; LanguageImpairement; Seizures
MC_102	MC_102_4	Sibling (half)	Female	No	Dallas	Hispanic + African American	16	-
MC_103	MC_103_1	Father	Male	No	Dallas	European	62	-
MC_103	MC_103_2	Mother	Female	No	Dallas	European	51	-
MC_103	MC_103_3	Proband	Male	Yes	Dallas	European	14	ASD; DD; LD; ADHD; Seizures; BehavioralProblems
MC_103	MC_103_4	Sibling (half)	Female	No	Dallas	European	33	-
MC_104	MC_104_1	Father	Male	No	Dallas	European	42	-
MC_104	MC_104_2	Mother	Female	No	Dallas	European	41	-
MC_104	MC_104_3	Proband	Male	Yes	Dallas	European	13	ASD; LanguageImpairement; ADHD; Depression; Anxiety/psychosis; BehavioralProblems
MC_104	MC_104_4	Sibling	Female	No	Dallas	European	9	-
MC_105	MC_105_1	Father	Male	No	Dallas	European	39	-
MC_105	MC_105_2	Mother	Female	No	Dallas	European	37	-
MC_105	MC_105_3	Proband	Male	Yes	Dallas	European	8	ASD; DD; LD; LanguageImpairement; BehavioralProblems
MC_105	MC_105_4	Sibling	Male	No	Dallas	European	6	-
MC_106	MC_106_1	Father	Male	No	Dallas	European	48	-
MC_106	MC_106_2	Mother	Female	No	Dallas	European	43	-
MC_106	MC_106_3	Proband	Female	Yes	Dallas	European	10	ASD; ID; DD; LD; LanguageImpairement; BehavioralProblems
MC_106	MC_106_4	Sibling	Female	Yes	Dallas	European	19	ASD; ID; DD; LD; LanguageImpairement; OCD; BehavioralProblems
MC_107	MC_107_1	Father	Male	No	Dallas	European	44	-
MC_107	MC_107_2	Mother	Female	No	Dallas	European	47	-
MC_107	MC_107_3	Proband	Female	Yes	Dallas	European	8	ASD; DD; LanguageImpairement
MC_108	MC_108_1	Father	Male	No	Dallas	Hispanic	44	-
MC_108	MC_108_2	Mother	Female	No	Dallas	Hispanic	51	-
MC_108	MC_108_3	Sibling	Male	No	Dallas	Hispanic	30	-
MC_108	MC_108_4	Proband	Female	Yes	Dallas	Hispanic	18	ASD; DD; LD; LanguageImpairement; ADHD; Depression; Bipolar/mood disorder; Mania; Anxiety/psychosis; BehavioralProblems
MC_108	MC_108_5	Sibling	Female	Yes	Dallas	Hispanic	16	ASD
MC_109	MC_109_1	Father	Male	No	Dallas	Hispanic	47	-
MC_109	MC_109_2	Mother	Female	No	Dallas	European	47	-
MC_109	MC_109_3	Proband	Male	Yes	Dallas	European + Hispanic	21	ASD; LD; BehavioralProblems
MC_109	MC_109_4	Sibling	Male	No	Dallas	European + Hispanic	19	-
MC_109	MC_109_5	Sibling	Female	No	Dallas	European + Hispanic	15	-
MC_110	MC_110_1	Father	Male	No	Dallas	European	51	-
MC_110	MC_110_2	Mother	Female	No	Dallas	European	51	-
MC_110	MC_110_3	Proband	Male	Yes	Dallas	European	21	ASD; ID; DD; LD; LanguageImpairement; ADHD; BehavioralProblems
MC_110	MC_110_4	Sibling	Male	No	Dallas	European	24	-
MC_110	MC_110_5	Sibling	Female	No	Dallas	European	23	-
MC_111	MC_111_1	Father	Male	No	Dallas	Hispanic		-
MC_111	MC_111_2	Mother	Female	No	Dallas	Hispanic	46	-
MC_111	MC_111_3	Proband	Male	Yes	Dallas	Hispanic	16	ASD; DD; LD; LanguageImpairement; Seizures
MC_111	MC_111_4	Sibling	Female	No	Dallas	Hispanic	20	-
MC_111	MC_111_5	Sibling	Female	No	Dallas	Hispanic	19	-
MC_112	MC_112_2	Mother	Female	No	Dallas	European	37	-
MC_112	MC_112_3	Proband	Male	Yes	Dallas	European	10	ASD; DD; LD; LanguageImpairement; Seizures; BehavioralProblems
MC_113	MC_113_1	Father	Male	No	Dallas	South Asian	53	-
MC_113	MC_113_2	Mother	Female	No	Dallas	South Asian	45	-
MC_113	MC_113_3	Proband	Male	Yes	Dallas	South Asian	10	ASD; DD; LD; ADHD; BehavioralProblems
MC_113	MC_113_4	Sibling	Female	No	Dallas	South Asian	19	-
MC_113	MC_113_5	Sibling	Female	No	Dallas	South Asian	14	-
MC_114	MC_114_1	Father	Male	No	Dallas	European	34	-
MC_114	MC_114_2	Mother	Female	No	Dallas	European	33	-
MC_114	MC_114_3	Proband	Male	Yes	Dallas	European	10	ASD; ID; DD; LD; LanguageImpairement
MC_115	MC_115_1	Father	Male	No	Dallas	Hispanic	44	-
MC_115	MC_115_2	Mother	Female	No	Dallas	Hispanic	42	-
MC_115	MC_115_3	Sibling	Female	No	Dallas	Hispanic	12	-
MC_115	MC_115_4	Proband	Male	Yes	Dallas	Hispanic	7	ASD; DD; LanguageImpairement
MC_116	MC_116_1	Mother	Female	No	Dallas	European	44	-
MC_116	MC_116_2	Father	Male	No	Dallas	European	35	-
MC_116	MC_116_3	Sibling	Female	Yes	Dallas	European	7	ASD; ID; DD; LD; LanguageImpairement; Bipolar/mood disorder; Anxiety/psychosis; OCD; BehavioralProblems
MC_116	MC_116_4	Proband	Male	Yes	Dallas	European	8	ASD; ID; DD; LD; LanguageImpairement; Bipolar/mood disorder; OCD; Seizures; BehavioralProblems
MC_117	MC_117_1	Father	Male	No	Dallas	European	48	-
MC_117	MC_117_2	Mother	Female	No	Dallas	Southeast Asian	51	-
MC_117	MC_117_3	Proband (twin)	Male	Yes	Dallas	European + Southeast Asian	14	ASD; DD
MC_117	MC_117_4	Sibling (twin)	Male	Yes	Dallas	European + Southeast Asian	14	ASD; DD; LanguageImpairement
MC_118	MC_118_1	Father	Male	No	Dallas	Hispanic	44	-
MC_118	MC_118_2	Mother	Female	No	Dallas	Hispanic	42	-
MC_118	MC_118_3	Proband	Male	Yes	Dallas	Hispanic	17	ASD; ID; DD; LD; LanguageImpairement
MC_118	MC_118_4	Sibling	Male	No	Dallas	Hispanic	19	-
MC_118	MC_118_5	Sibling	Female	No	Dallas	Hispanic	12	-
MC_119	MC_119_1	Father	Male	No	Dallas	European	48	-
MC_119	MC_119_2	Mother	Female	No	Dallas	European	45	-
MC_119	MC_119_3	Sibling	Male	No	Dallas	European	13	-
MC_119	MC_119_4	Proband	Male	Yes	Dallas	European	11	ASD
MC_120	MC_120_1	Father	Male	No	Dallas	Southeast Asian	43	-
MC_120	MC_120_2	Mother	Female	No	Dallas	Southeast Asian	41	-
MC_120	MC_120_3	Proband	Male	Yes	Dallas	Southeast Asian	10	ASD; LanguageImpairement
MC_121	MC_121_1	Father	Male	No	Dallas	Hispanic	35	-
MC_121	MC_121_2	Mother	Female	No	Dallas	Hispanic	38	-
MC_121	MC_121_3	Proband	Male	Yes	Dallas	Hispanic	12	ASD; LanguageImpairement; BehavioralProblems
MC_121	MC_121_4	Sibling	Male	Yes	Dallas	Hispanic	11	ASD
MC_121	MC_121_5	Sibling	Male	No	Dallas	Hispanic	6	-
MC_121	MC_121_6	Sibling	Female	No	Dallas	Hispanic	14	-
MC_122	MC_122_1	Father	Male	No	Dallas	European + Hispanic + African American	53	-
MC_122	MC_122_2	Mother	Female	No	Dallas	European + Hispanic + African American	43	-
MC_122	MC_122_3	Proband	Male	Yes	Dallas	European + Hispanic + African American	7	ASD; DD; LanguageImpairement
MC_123	MC_123_1	Father	Male	No	Dallas	Southeast Asian	56	-
MC_123	MC_123_2	Mother	Female	No	Dallas	Southeast Asian	51	-
MC_123	MC_123_3	Sibling	Male	No	Dallas	Southeast Asian	25	-
MC_123	MC_123_4	Sibling	Male	No	Dallas	Southeast Asian	23	-
MC_123	MC_123_5	Proband	Male	Yes	Dallas	Southeast Asian	20	ASD; Seizures
MC_124	MC_124_1	Father	Male	No	Dallas	Hispanic	29	-
MC_124	MC_124_2	Mother	Female	No	Dallas	Hispanic	29	-
MC_124	MC_124_3	Sibling (half)	Male	No	Dallas	Hispanic	10	-
MC_124	MC_124_4	Sibling (half)	Female	No	Dallas	Hispanic	8	-
MC_124	MC_124_5	Sibling	Female	No	Dallas	Hispanic	5	-
MC_124	MC_124_6	Proband	Male	Yes	Dallas	Hispanic	6	ASD; ID; DD; LD; LanguageImpairement
MC_125	MC_125_1	Father	Male	No	Dallas	European + Hispanic	39	-
MC_125	MC_125_2	Mother	Female	No	Dallas	Hispanic	36	-
MC_125	MC_125_3	Proband	Male	Yes	Dallas	European + Hispanic	9	ASD; DD; LD; LanguageImpairement
MC_125	MC_125_4	Sibling	Male	Yes	Dallas	European + Hispanic	8	ASD
MC_126	MC_126_1	Father	Male	No	Dallas	South Asian	36	-
MC_126	MC_126_2	Mother	Female	No	Dallas	South Asian	35	-
MC_126	MC_126_3	Proband	Male	Yes	Dallas	South Asian	8	ASD
MC_127	MC_127_1	Father	Male	No	Dallas	Hispanic	46	-
MC_127	MC_127_2	Mother	Female	No	Dallas	Hispanic	44	-
MC_127	MC_127_3	Proband	Male	Yes	Dallas	Hispanic	15	ASD; ADHD
MC_127	MC_127_4	Sibling	Male	No	Dallas	Hispanic	25	-
MC_127	MC_127_5	Sibling	Male	No	Dallas	Hispanic	20	-
MC_128	MC_128_1	Father	Male	No	Dallas	African American	44	-
MC_128	MC_128_2	Mother	Female	No	Dallas	African American	43	-
MC_128	MC_128_3	Sibling	Male	No	Dallas	African American	16	-
MC_128	MC_128_4	Proband	Male	Yes	Dallas	African American	12	ASD; DD; LanguageImpairement
MC_129	MC_129_2	Mother	Female	No	Dallas	African American	44	-
MC_129	MC_129_3	Sibling	Female	No	Dallas	African American	24	-
MC_129	MC_129_4	Sibling	Female	No	Dallas	African American	20	-
MC_129	MC_129_5	Proband	Male	Yes	Dallas	African American	15	ASD; LD; LanguageImpairement; ADHD; BehavioralProblems
MC_130	MC_130_2	Mother	Female	No	Dallas	African American	48	-
MC_130	MC_130_3	Proband	Female	Yes	Dallas	African American	21	ASD; ID; DD; LD; LanguageImpairement; ADHD
MC_131	MC_131_2	Mother	Female	No	Dallas	Unknown	42	-
MC_131	MC_131_3	Proband	Female	Yes	Dallas	Unknown	17	ASD; DD; LD; LanguageImpairement; ADHD; Depression; Bipolar/mood disorder; Anxiety/psychosis; BehavioralProblems
MC_131	MC_131_4	Grandmother	Female	No	Dallas	Unknown	64	-
MC_132	MC_132_1	Father	Male	No	Dallas	Hispanic	49	-
MC_132	MC_132_2	Mother	Female	No	Dallas	Hispanic	50	-
MC_132	MC_132_3	Sibling	Female	No	Dallas	Hispanic	22	-
MC_132	MC_132_4	Proband	Female	Yes	Dallas	Hispanic	17	ASD; ID; DD; LD; LanguageImpairement; Depression; Bipolar/mood disorder; Anxiety/psychosis; BehavioralProblems
MC_133	MC_133_1	Father	Male	No	Dallas	Hispanic	47	-
MC_133	MC_133_3	Proband	Male	Yes	Dallas	Hispanic	9	ASD
MC_134	MC_134_2	Mother	Female	No	Dallas	African American	43	-
MC_134	MC_134_3	Proband	Male	Yes	Dallas	African American	8	ASD; DD; LanguageImpairement
MC_134	MC_134_4	Sibling	Male	No	Dallas	African American	11	-
MC_134	MC_134_5	Grandmother	Female	No	Dallas	African American	68	-
MC_135	MC_135_1	Father	Male	No	Dallas	European	55	-
MC_135	MC_135_2	Mother	Female	No	Dallas	European	56	-
MC_135	MC_135_3	Proband	Male	Yes	Dallas	European	20	ASD; LD; LanguageImpairement; ADHD
MC_135	MC_135_4	Sibling	Female	No	Dallas	European	16	-
MC_135	MC_135_5	Sibling	Male	No	Dallas	European	25	-
MC_136	MC_136_1	Father	Male	No	Dallas	South Asian	43	-
MC_136	MC_136_2	Mother	Female	No	Dallas	South Asian	36	-
MC_136	MC_136_3	Proband	Male	Yes	Dallas	South Asian	12	ASD; DD; LD; LanguageImpairement; ADHD; Depression
MC_136	MC_136_4	Sibling	Male	No	Dallas	South Asian	8	-
MC_137	MC_137_1	Father	Male	No	Dallas	South Asian	40	-
MC_137	MC_137_2	Mother	Female	No	Dallas	South Asian	36	-
MC_138	MC_138_1	Father	Male	No	Dallas	Hispanic	32	-
MC_138	MC_138_2	Mother	Female	No	Dallas	Hispanic	34	-
MC_138	MC_138_3	Proband (twin)	Male	Yes	Dallas	Hispanic	9	ASD
MC_138	MC_138_4	Sibling (twin)	Male	Yes	Dallas	Hispanic	9	ASD
MC_139	MC_139_1	Father	Male	No	Dallas	European	50	-
MC_139	MC_139_2	Mother	Female	No	Dallas	European	51	-
MC_139	MC_139_3	Proband	Male	Yes	Dallas	European	17	ASD; DD; LD; LanguageImpairement; ADHD; Depression
MC_139	MC_139_4	Sibling	Male	No	Dallas	European	18	-
MC_139	MC_139_5	Sibling	Male	No	Dallas	European	15	-
MC_140	MC_140_1	Father	Male	No	Dallas	European	42	-
MC_140	MC_140_2	Mother	Female	No	Dallas	European	37	-
MC_140	MC_140_3	Proband	Female	Yes	Dallas	European	9	ASD
MC_141	MC_141_1	Father	Male	No	Dallas	European	40	-
MC_141	MC_141_2	Mother	Female	No	Dallas	European	39	-
MC_141	MC_141_3	Proband	Male	Yes	Dallas	European	7	ASD; LanguageImpairement
MC_142	MC_142_1	Father	Male	No	Dallas	European	39	-
MC_142	MC_142_2	Mother	Female	No	Dallas	European	40	-
MC_142	MC_142_3	Proband	Male	Yes	Dallas	European	13	ASD; ADHD
MC_142	MC_142_4	Sibling (half)	Female	No	Dallas	European	18	-
MC_143	MC_143_1	Father	Male	No	Dallas	Hispanic	47	-
MC_143	MC_143_2	Mother	Female	No	Dallas	Hispanic	42	-
MC_143	MC_143_4	Sibling	Female	No	Dallas	Hispanic	18	-
MC_143	MC_143_5	Sibling	Female	No	Dallas	Hispanic	16	-
MC_144	MC_144_2	Mother	Female	No	Dallas	Hispanic		-
MC_144	MC_144_3	Proband	Male	Yes	Dallas	Hispanic		ASD
MC_144	MC_144_4	Sibling	Female	No	Dallas	Hispanic		-
MC_144	MC_144_5	Sibling	Male	No	Dallas	Hispanic		-
MC_145	MC_145_1	Father	Male	No	Dallas	Hispanic	50	-
MC_145	MC_145_2	Mother	Female	No	Dallas	Hispanic	45	-
MC_145	MC_145_3	Proband	Male	Yes	Dallas	Hispanic	7	ASD; DD; LanguageImpairement
MC_145	MC_145_4	Sibling	Male	No	Dallas	Hispanic	9	-
MC_146	MC_146_1	Father	Male	No	Dallas	Hispanic	37	-
MC_146	MC_146_2	Mother	Female	No	Dallas	Hispanic	43	-
MC_146	MC_146_3	Proband	Male	Yes	Dallas	Hispanic	12	ASD; LanguageImpairement; Seizures
MC_147	MC_147_1	Father	Male	No	Dallas	European	39	-
MC_147	MC_147_2	Mother	Female	No	Dallas	European	39	-
MC_147	MC_147_3	Proband	Male	Yes	Dallas	European	6	ASD; DD; LanguageImpairement
MC_147	MC_147_4	Sibling	Male	No	Dallas	European	8	-
MC_148	MC_148_1	Father	Male	No	Dallas	Hispanic	47	-
MC_148	MC_148_2	Mother	Female	No	Dallas	Hispanic	50	-
MC_148	MC_148_3	Proband	Male	Yes	Dallas	Hispanic	14	ASD; ID; DD; LD; LanguageImpairement; Seizures; BehavioralProblems
MC_148	MC_148_4	Sibling	Male	No	Dallas	Hispanic	15	-
MC_149	MC_149_1	Father	Male	No	Dallas	Hispanic	37	-
MC_149	MC_149_2	Mother	Female	No	Dallas	Hispanic	30	-
MC_149	MC_149_3	Proband	Male	Yes	Dallas	Hispanic	6	ASD
MC_149	MC_149_4	Sibling	Female	No	Dallas	Hispanic	10	-
MC_150	MC_150_1	Father	Male	No	Dallas	South Asian	63	-
MC_150	MC_150_2	Mother	Female	No	Dallas	South Asian	53	-
MC_150	MC_150_3	Proband	Male	Yes	Dallas	South Asian	24	ASD; ID; DD; LD; LanguageImpairement; ADHD; Depression; Mania; Bipolar/mood disorder; Anxiety/psychosis; OCD; BehavioralProblems
MC_150	MC_150_4	Sibling	Male	No	Dallas	South Asian	20	-
MC_151	MC_151_1	Father	Male	No	Dallas	European	43	-
MC_151	MC_151_2	Mother	Female	No	Dallas	European	33	-
MC_151	MC_151_3	Proband	Male	Yes	Dallas	European	7	ASD; ID; DD; LD; LanguageImpairement; BehavioralProblems
MC_151	MC_151_4	Sibling	Female	No	Dallas	European	10	-
MC_152	MC_152_1	Father	Male	No	Dallas	South Asian	50	-
MC_152	MC_152_2	Mother	Female	No	Dallas	South Asian	44	-
MC_152	MC_152_3	Proband	Female	Yes	Dallas	South Asian	10	ASD; DD; LD; LanguageImpairement; Seizures
MC_153	MC_153_1	Father	Male	No	Dallas	European	31	-
MC_153	MC_153_2	Mother	Female	No	Dallas	European	25	-
MC_153	MC_153_3	Proband	Female	Yes	Dallas	European	5	ASD; DD; LD; LanguageImpairement
MC_153	MC_153_4	Sibling	Male	No	Dallas	European	13	-
MC_154	MC_154_2	Mother	Female	No	Dallas	European	32	-
MC_154	MC_154_3	Proband	Male	Yes	Dallas	European + Hispanic	12	ASD; ID; DD; LD; LanguageImpairement; BehavioralProblems
MC_155	MC_155_1	Father	Male	No	Dallas	East Asian	38	-
MC_155	MC_155_2	Mother	Female	No	Dallas	East Asian	39	-
MC_155	MC_155_3	Proband	Male	Yes	Dallas	East Asian	9	ASD; DD; LanguageImpairement
MC_156	MC_156_2	Mother	Female	No	Dallas	Hispanic	48	-
MC_156	MC_156_3	Proband	Male	Yes	Dallas	Hispanic	18	ASD; ID; DD; LD; LanguageImpairement; ADHD; BehavioralProblems
MC_157	MC_157_1	Father	Male	No	Dallas	South Asian	53	-
MC_157	MC_157_2	Mother	Female	No	Dallas	North African	52	-
MC_157	MC_157_3	Proband	Male	Yes	Dallas	South Asian + North African	11	ASD; LanguageImpairement
MC_157	MC_157_4	Sibling	Female	No	Dallas	South Asian + North African	19	-
MC_157	MC_157_5	Sibling	Female	No	Dallas	South Asian + North African	17	-
MC_157	MC_157_6	Sibling	Male	No	Dallas	South Asian + North African	15	-
MC_158	MC_158_1	Sibling	Male	No	Dallas	European	48	-
MC_158	MC_158_3	Proband	Male	Yes	Dallas	European	51	ASD; ID; DD; LD; LanguageImpairement; Depression; Bipolar/mood disorder; Anxiety/psychosis; OCD; BehavioralProblems
MC_159	MC_159_1	Father	Male	No	Dallas	European	48	-
MC_159	MC_159_2	Mother	Female	No	Dallas	European	42	-
MC_159	MC_159_3	Proband	Male	Yes	Dallas	European	7	ASD
MC_159	MC_159_4	Sibling	Female	No	Dallas	European	18	-
MC_159	MC_159_5	Sibling	Female	Yes	Dallas	European	17	ASD
MC_160	MC_160_1	Father	Male	No	Dallas	African	50	-
MC_160	MC_160_2	Mother	Female	No	Dallas	African	43	-
MC_160	MC_160_3	Proband	Female	Yes	Dallas	African American	6	ASD; DD
MC_160	MC_160_4	Sibling	Female	No	Dallas	African American	23	-
MC_161	MC_161_1	Father	Male	No	Dallas	African American + Hispanic	75	-
MC_161	MC_161_3	Proband	Male	Yes	Dallas	African American + Hispanic + Native American	42	ASD; ID; DD; LD; LanguageImpairement; ADHD; Bipolar/mood disorder
MC_162	MC_162_2	Mother	Female	No	Dallas	European	44	-
MC_162	MC_162_3	Proband	Male	Yes	Dallas	European + African American	10	ASD; LanguageImpairement; ADHD; Depression; BehavioralProblems
MC_162	MC_162_4	Sibling	Female	No	Dallas	European + African American	16	-
MC_162	MC_162_5	Sibling	Female	No	Dallas	European + African American	15	-
MC_162	MC_162_6	Sibling	Male	No	Dallas	European + African American	13	-
MC_162	MC_162_7	Sibling	Female	No	Dallas	European + African American	11	-
MC_163	MC_163_1	Father	Male	No	Dallas	African American	32	-
MC_163	MC_163_2	Mother	Female	No	Dallas	African American	33	-
MC_163	MC_163_3	Proband	Male	Yes	Dallas	African American	8	ASD; DD; LD; LanguageImpairement; BehavioralProblems
MC_163	MC_163_4	Sibling	Female	No	Dallas	African American	9	-
MC_163	MC_163_5	Sibling	Female	Yes	Dallas	African American	7	ASD
MC_164	MC_164_1	Father	Male	No	Dallas	Hispanic	42	-
MC_164	MC_164_2	Mother	Female	No	Dallas	Hispanic	41	-
MC_164	MC_164_3	Proband	Male	Yes	Dallas	Hispanic	21	ASD; ID; DD; LD; Seizures
MC_164	MC_164_4	Sibling	Female	No	Dallas	Hispanic	22	-
MC_164	MC_164_5	Sibling	Female	No	Dallas	Hispanic	19	-
MC_165	MC_165_1	Father	Male	No	Dallas	European	36	-
MC_165	MC_165_2	Mother	Female	No	Dallas	European	35	-
MC_165	MC_165_3	Proband	Male	Yes	Dallas	European	5	ASD; DD; LanguageImpairement
MC_166	MC_166_2	Mother	Female	No	Dallas	African American	43	-
MC_166	MC_166_3	Proband	Male	Yes	Dallas	African American	12	ASD; LanguageImpairement
MC_167	MC_167_1	Father	Male	No	Dallas	Hispanic	38	-
MC_167	MC_167_2	Mother	Female	No	Dallas	Hispanic	36	-
MC_167	MC_167_3	Proband	Male	Yes	Dallas	Hispanic	8	ASD
MC_167	MC_167_4	Sibling	Female	No	Dallas	Hispanic	13	-
MC_167	MC_167_5	Sibling	Female	No	Dallas	Hispanic	11	-
MC_167	MC_167_6	Sibling	Female	No	Dallas	Hispanic	6	-
MC_168	MC_168_1	Father	Male	No	Dallas	European + Middle Eastern	63	-
MC_168	MC_168_2	Mother	Female	No	Dallas	Hispanic	45	-
MC_168	MC_168_3	Proband	Female	Yes	Dallas	European + Middle Eastern + Hispanic	9	ASD; DD; LD; LanguageImpairement; ADHD
MC_168	MC_168_4	Sibling	Female	No	Dallas	European + Middle Eastern + Hispanic	13	-
MC_169	MC_169_1	Father	Male	No	Dallas	European	44	-
MC_169	MC_169_2	Mother	Female	No	Dallas	European	44	-
MC_169	MC_169_3	Proband	Male	Yes	Dallas	European	17	ASD; LD; LanguageImpairement; ADHD
MC_169	MC_169_4	Sibling	Male	No	Dallas	European	13	-
MC_169	MC_169_5	Sibling	Male	No	Dallas	European	13	-
MC_170	MC_170_1	Father	Male	No	Dallas	Hispanic	27	-
MC_170	MC_170_2	Mother	Female	No	Dallas	Hispanic	31	-
MC_170	MC_170_3	Proband	Male	Yes	Dallas	Hispanic	9	ASD
MC_170	MC_170_4	Sibling	Female	No	Dallas	Hispanic	8	-
MC_171	MC_171_1	Father	Male	No	Dallas	European	68	-
MC_171	MC_171_2	Mother	Female	No	Dallas	European	67	-
MC_171	MC_171_3	Proband	Male	Yes	Dallas	European	27	ASD; ID; DD; LD; LanguageImpairement; ADHD; BehavioralProblems
MC_171	MC_171_4	Sibling	Female	No	Dallas	European	34	-
MC_171	MC_171_5	Sibling	Female	No	Dallas	European	33	-
MC_171	MC_171_6	Sibling	Female	No	Dallas	European	31	-
MC_172	MC_172_2	Mother	Female	No	Dallas	European	47	-
MC_172	MC_172_3	Proband	Male	Yes	Dallas	European	8	ASD; LanguageImpairement
MC_173	MC_173_1	Father	Male	No	Dallas	Hispanic	46	-
MC_173	MC_173_2	Mother	Female	No	Dallas	Hispanic	48	-
MC_173	MC_173_3	Proband	Male	Yes	Dallas	Hispanic	10	ASD; LanguageImpairement
MC_173	MC_173_4	Sibling	Female	No	Dallas	Hispanic	13	-
MC_174	MC_174_1	Father	Male	No	Dallas	Hispanic	33	-
MC_174	MC_174_2	Mother	Female	No	Dallas	Hispanic	30	-
MC_174	MC_174_3	Proband	Male	Yes	Dallas	Hispanic	6	ASD; DD; LD; LanguageImpairement
MC_174	MC_174_4	Sibling	Female	No	Dallas	Hispanic	9	-
MC_175	MC_175_2	Mother	Female	Yes	Dallas	European + Native American	45	ASD; LD; LanguageImpairement; ADHD; OCD
MC_175	MC_175_3	Proband	Male	Yes	Dallas	European + Native American	27	ASD; LD; ADHD; OCD
MC_176	MC_176_1	Father (adoptive)	Male	No	Dallas	European	68	-
MC_176	MC_176_2	Mother (adoptive)	Female	No	Dallas	European	77	-
MC_176	MC_176_3	Proband (twin)	Male	Yes	Dallas	European	35	ASD; ID; DD
MC_176	MC_176_4	Proband (twin)	Male	Yes	Dallas	European	35	ASD

## Sheet: Supplementary Data 2
Supplementary Data 2. Variants identified by whole exome sequencing in the ASD cohort. Variant counts by individual for total variants called, single nucleotide variants (SNVs), insertions or deletions (Indels), quality filtered variants (QF), rare variants (defined as QF and having a MAF < 1% in 1000G, gnomAD, GME, and ExAC), rare heterozygous variants, rare homozygous variants, and novel varian…
Sample	Total variants	Total SNVs	Total indels	QF variants	QF SNVs	QF indels	Rare variants	Rare heterozygous	Rare homozygous	Novel variants
JC_16_1	78170	68644	9526	64413	57629	6784	3843	2803	1040	2686
JC_16_2	77383	68060	9323	59024	52958	6066	3542	2690	852	2352
JC_16_3	77419	67962	9457	63223	56476	6747	3932	2860	1072	2698
JC_16_4	76424	67155	9269	59585	53461	6124	3562	2539	1023	2394
JC_17_1	76624	67730	8894	55507	50029	5478	3320	2507	813	2233
JC_17_2	76716	67642	9074	57479	51773	5706	3595	2615	980	2418
JC_17_3	80370	70602	9768	65765	58835	6930	4034	3032	1002	2737
JC_17_4	81489	71239	10250	70648	62822	7826	4509	3380	1129	3066
JC_18_1	78157	68398	9759	65215	58303	6912	3938	2744	1194	2626
JC_18_2	81316	71191	10125	70552	62900	7652	4223	3104	1119	2801
JC_18_3	80806	70547	10259	71425	63498	7927	4366	3212	1154	2951
JC_18_4	81059	70915	10144	68919	61456	7463	4163	3123	1040	2807
JC_19_1	77925	68108	9817	65405	58266	7139	4012	2837	1175	2755
JC_19_2	79978	70168	9810	68556	61282	7274	4124	3058	1066	2798
JC_19_3	80119	70345	9774	66734	59683	7051	4079	3104	975	2752
JC_19_4	78967	69662	9305	61051	55048	6003	3440	2498	942	2259
JC_20_1	77591	68306	9285	60671	54588	6083	3647	2717	930	2505
JC_20_2	79571	69526	10045	69733	62079	7654	4274	3171	1103	2929
JC_20_3	78162	68773	9389	61139	54997	6142	3562	2611	951	2453
JC_20_4	77081	68102	8979	57442	51870	5572	3494	2575	919	2387
JC_21_1	78274	68921	9353	61886	55619	6267	3852	2878	974	2544
JC_21_2	79735	70487	9248	60166	54411	5755	3752	2789	963	2404
JC_21_3	80361	70769	9592	64863	58312	6551	4033	2989	1044	2616
JC_21_4	81887	71552	10335	71959	64025	7934	4555	3433	1122	3019
JC_22_1	80542	70275	10267	70937	63038	7899	4312	3227	1085	2930
JC_22_2	79757	69684	10073	68637	61124	7513	4240	3147	1093	2873
JC_22_3	78828	69378	9450	60722	54677	6045	3538	2673	865	2354
JC_22_4	79369	69452	9917	65567	58563	7004	3949	2961	988	2643
JC_22_5	79689	69756	9933	67409	60034	7375	4115	3117	998	2787
JC_22_6	78729	69160	9569	62198	55797	6401	3690	2772	918	2473
JC_23_1	80610	70513	10097	68626	61145	7481	4291	3062	1229	2866
JC_23_2	81581	71471	10110	72431	64524	7907	4533	3475	1058	3035
JC_23_3	80556	70687	9869	67035	59972	7063	4026	2943	1083	2658
JC_23_4	81370	71205	10165	70679	63002	7677	4354	3220	1134	2879
JC_24_1	78044	68507	9537	63766	57196	6570	3828	2679	1149	2560
JC_24_2	77751	68705	9046	55665	50372	5293	3325	2563	762	2211
JC_24_3	79162	69343	9819	67094	59902	7192	4040	2927	1113	2718
JC_24_4	79721	69930	9791	66081	59234	6847	4131	3037	1094	2775
JC_25_1	78110	68460	9650	64641	57922	6719	3807	2585	1222	2590
JC_25_2	80237	70035	10202	72469	64435	8034	4633	3364	1269	3181
JC_25_3	79378	69250	10128	70318	62496	7822	4306	2961	1345	2986
JC_25_4	77749	67809	9940	68826	61270	7556	4255	2754	1501	2935
JC_26_1	78105	68450	9655	64486	57727	6759	3914	2830	1084	2670
JC_26_2	78972	68958	10014	69074	61507	7567	4197	3067	1130	2856
JC_26_3	79378	69577	9801	67003	59945	7058	4012	3013	999	2697
JC_26_4	79190	69614	9576	66583	59700	6883	4069	3049	1020	2716
JC_27_1	79760	69981	9779	65954	58886	7068	4004	3018	986	2745
JC_27_2	80579	70664	9915	69416	61929	7487	4295	3282	1013	2841
JC_27_3	81038	71067	9971	68224	60907	7317	4267	3276	991	2821
JC_27_4	80903	70784	10119	70561	62924	7637	4374	3270	1104	2884
JC_28_1	82701	72511	10190	71330	63569	7761	4366	3274	1092	2884
JC_28_2	79122	69381	9741	67275	60067	7208	3981	2878	1103	2744
JC_28_3	80909	71174	9735	66109	59342	6767	4051	3082	969	2726
JC_28_4	81771	71515	10256	72941	64823	8118	4510	3433	1077	3088
JC_29_2	79759	69823	9936	69339	61726	7613	4347	3220	1127	2968
JC_29_4	80464	70570	9894	67621	60443	7178	4148	3136	1012	2782
JC_30_1	79264	69715	9549	64392	57730	6662	3963	2995	968	2687
JC_30_2	78664	68819	9845	67937	60438	7499	4281	3064	1217	2953
JC_30_3	78640	68856	9784	66273	59213	7060	4209	2947	1262	2896
JC_30_4	77786	67991	9795	67590	60213	7377	4141	2919	1222	2846
JC_31_1	80103	70220	9883	67786	60472	7314	4210	3124	1086	2891
JC_31_2	80039	70155	9884	68362	60939	7423	4190	3146	1044	2820
JC_31_3	80872	70717	10155	70395	62659	7736	4259	3155	1104	2889
JC_31_4	76463	66903	9560	63795	56889	6906	3814	2669	1145	2564
JC_32_1	80864	71140	9724	66329	59582	6747	4005	2961	1044	2606
JC_32_2	79890	69962	9928	66985	59836	7149	4213	3088	1125	2844
JC_32_3	81816	71733	10083	70470	62896	7574	4328	3175	1153	2830
JC_32_4	80901	70856	10045	70339	62823	7516	4388	3237	1151	2858
JC_33_1	80271	70593	9678	66427	59470	6957	4040	2985	1055	2716
JC_33_2	84484	74009	10475	73962	65928	8034	4846	3808	1038	3097
JC_33_3	83089	72944	10145	71669	63942	7727	4569	3504	1065	2901
JC_33_4	81249	71289	9960	67694	60581	7113	4050	3039	1011	2635
JC_34_1	76793	67484	9309	63053	56579	6474	3845	2602	1243	2605
JC_34_2	81174	71297	9877	67764	60669	7095	4251	3163	1088	2858
JC_34_3	80776	70732	10044	70485	62752	7733	4496	3311	1185	3087
JC_34_4	79968	70245	9723	67202	60098	7104	4324	3271	1053	2937
MC_001_1	104723	87640	17083	98281	82561	15720	12826	11122	1704	8550
MC_001_2	106914	89069	17845	103296	86189	17107	14081	12335	1746	9592
MC_001_3	102793	86696	16097	94844	80515	14329	11849	10216	1633	7792
MC_001_4	104190	87343	16847	97418	81958	15460	12732	11007	1725	8575
MC_002_1	86114	72120	13994	77751	65482	12269	9538	8071	1467	7058
MC_002_2	85519	71927	13592	75687	64132	11555	9002	7509	1493	6627
MC_002_3	85803	72107	13696	77327	65317	12010	9357	7851	1506	6863
MC_002_4	88477	73593	14884	81304	68238	13066	10255	8586	1669	7543
MC_002_5	89203	74059	15144	83497	69835	13662	10567	8773	1794	7844
MC_003_1	89116	74222	14894	82388	68954	13434	10829	9186	1643	7709
MC_003_2	91640	75575	16065	87665	72569	15096	12499	10690	1809	9052
MC_003_3	79252	69626	9626	64645	57851	6794	4053	3036	1017	2701
MC_004_1	87457	72311	15146	82636	68714	13922	10821	9171	1650	7979
MC_004_2	87616	72702	14914	81763	68252	13511	10396	8657	1739	7627
MC_004_3	86553	71863	14690	80541	67227	13314	10322	8717	1605	7588
MC_004_4	85161	71020	14141	78069	65389	12680	9740	8151	1589	7136
MC_005_1	87326	72434	14892	81380	67768	13612	10558	8903	1655	7742
MC_005_2	87749	73131	14618	81019	68110	12909	10164	8547	1617	7359
MC_005_3	76733	67425	9308	62321	55871	6450	3311	2322	989	2340
MC_005_5	87331	72687	14644	81038	68001	13037	10085	8390	1695	7346
MC_006_1	99465	83054	16411	93383	78247	15136	12044	10409	1635	8484
MC_006_2	102347	85727	16620	96390	80985	15405	12649	11052	1597	8603
MC_006_3	100108	83844	16264	94156	79100	15056	11973	10259	1714	8295
MC_006_4	100936	84306	16630	95935	80143	15792	12784	11113	1671	8932
MC_007_1	89815	74417	15398	85541	71028	14513	11336	9540	1796	8319
MC_007_2	90884	74949	15935	86276	71389	14887	11630	9829	1801	8540
MC_007_3	78666	68898	9768	66462	59312	7150	3601	2547	1054	2449
MC_007_4	88516	73836	14680	82517	69361	13156	10320	8696	1624	7457
MC_008_2	87423	71570	15853	82918	68615	14303	11175	9084	2091	8358
MC_008_3	85297	70792	14505	79892	66897	12995	10168	8298	1870	7475
MC_008_4	75130	65643	9487	64281	57210	7071	3673	2504	1169	2660
MC_009_2	87682	72565	15117	82448	68616	13832	10925	9245	1680	8020
MC_009_3	88293	72931	15362	83873	69637	14236	11472	9689	1783	8415
MC_010_1	89609	74120	15489	84304	70183	14121	11249	9525	1724	8085
MC_010_2	91768	75460	16308	87863	72503	15360	12463	10625	1838	9089
MC_010_3	83885	70782	13103	73692	62849	10843	8877	7479	1398	6099
MC_011_1	84851	71244	13607	78199	66029	12170	9428	7951	1477	6779
MC_011_2	88693	72919	15774	84522	69899	14623	11663	9876	1787	8646
MC_011_3	86451	71990	14461	80051	67027	13024	10101	8569	1532	7320
MC_012_1	86801	71774	15027	81417	67940	13477	10464	8728	1736	7719
MC_012_2	88923	73507	15416	83976	70200	13776	11078	9181	1897	8080
MC_012_3	89426	74643	14783	84030	70366	13664	10648	9078	1570	7771
MC_013_1	91759	75323	16436	88187	72760	15427	12058	10181	1877	8963
MC_013_2	87695	72401	15294	82511	68638	13873	10804	8799	2005	8038
MC_013_3	90355	74561	15794	85670	71140	14530	11501	9509	1992	8558
MC_013_4	82682	70606	12076	71952	61994	9958	8138	6814	1324	5805
MC_014_1	89105	73065	16040	85997	70631	15366	12395	10339	2056	9149
MC_014_2	90756	75136	15620	85812	71125	14687	11860	10168	1692	8611
MC_014_3	86448	71291	15157	81196	67522	13674	10992	8900	2092	7885
MC_015_1	88523	73442	15081	82922	69114	13808	10625	8978	1647	7763
MC_015_2	89327	73842	15485	85911	71248	14663	11523	9648	1875	8489
MC_015_3	77283	67932	9351	62246	55795	6451	3430	2413	1017	2415
MC_015_4	89235	73347	15888	86332	71051	15281	11886	9918	1968	8850
MC_015_5	89122	73579	15543	84233	69940	14293	11107	9370	1737	8126
MC_015_6	88165	73324	14841	82461	69163	13298	10445	8843	1602	7688
MC_016_1	84679	71688	12991	76322	65443	10879	8815	7326	1489	6255
MC_016_2	89716	74492	15224	85328	71055	14273	11090	9352	1738	8166
MC_016_3	88464	73546	14918	83083	69452	13631	10727	9042	1685	7870
MC_017_1	88518	74352	14166	82772	69904	12868	10581	8859	1722	7479
MC_017_2	90335	75182	15153	84777	71066	13711	11148	9492	1656	7980
MC_017_3	90448	74863	15585	85604	71229	14375	11733	9940	1793	8514
MC_018_2	105794	88781	17013	99813	84121	15692	13103	11393	1710	8566
MC_018_3	104995	88279	16716	99178	83599	15579	13191	11397	1794	8727
MC_019_3	84787	71470	13317	78720	66922	11798	9308	7773	1535	6681
MC_020_1	90087	73676	16411	86378	71035	15343	12149	10194	1955	8969
MC_020_2	88125	73275	14850	82587	69108	13479	10573	9018	1555	7691
MC_020_4	85875	72259	13616	78682	66793	11889	9366	7851	1515	6685
MC_021_1	90836	75152	15684	86074	71678	14396	11685	9832	1853	8485
MC_021_2	89275	74314	14961	83770	70251	13519	10992	9191	1801	7882
MC_021_3	90328	74991	15337	85236	71146	14090	11250	9600	1650	8152
MC_022_2	103528	87129	16399	95830	81196	14634	12075	10570	1505	8007
MC_022_3	107298	88689	18609	104253	86078	18175	14874	12889	1985	10235
MC_022_4	104698	87730	16968	97994	82547	15447	12641	11037	1604	8463
MC_023_1	88268	72806	15462	83936	69666	14270	11332	9569	1763	8266
MC_023_2	86352	72279	14073	80099	67348	12751	9878	8179	1699	7123
MC_023_3	87981	72937	15044	83474	69560	13914	10955	9196	1759	8000
MC_023_4	87236	72347	14889	82065	68497	13568	10566	8961	1605	7688
MC_023_5	84829	71499	13330	77727	66004	11723	9124	7662	1462	6577
MC_024_1	83925	69524	14401	75203	62695	12508	10211	8444	1767	7440
MC_024_2	94195	77795	16400	90722	75073	15649	12671	10785	1886	9206
MC_024_3	87829	72761	15068	81798	68518	13280	10834	8969	1865	7836
MC_024_4	91403	74927	16476	87923	72393	15530	12713	10622	2091	9269
MC_025_1	86658	72260	14398	80355	67282	13073	10197	8544	1653	7476
MC_025_2	86975	72121	14854	82193	68228	13965	10831	9067	1764	8026
MC_025_3	84964	71009	13955	77555	65032	12523	9830	8352	1478	7203
MC_025_4	85593	71541	14052	78774	66399	12375	9421	7920	1501	6830
MC_026_1	86794	72261	14533	80673	67470	13203	10167	8574	1593	7464
MC_026_2	86775	72130	14645	80828	67592	13236	10189	8566	1623	7512
MC_026_3	87132	72148	14984	81818	68246	13572	10374	8713	1661	7627
MC_026_4	85611	71110	14501	78038	64836	13202	10957	9346	1611	8371
MC_027_1	87775	72718	15057	82851	68855	13996	10973	9188	1785	8115
MC_027_2	89193	73319	15874	85975	70877	15098	11893	9989	1904	8894
MC_027_3	86558	72417	14141	79593	67073	12520	9685	8159	1526	7023
MC_027_4	85094	71960	13134	77140	65759	11381	8896	7403	1493	6365
MC_028_1	90240	73855	16385	86756	71237	15519	12056	10057	1999	8996
MC_028_2	88867	73549	15318	83591	69602	13989	10984	9230	1754	8047
MC_028_3	89547	72995	16552	85921	70121	15800	12387	10445	1942	9261
MC_028_4	90321	73886	16435	86897	71292	15605	12303	10344	1959	9157
MC_029_1	88511	73844	14667	81919	68752	13167	10190	8578	1612	7382
MC_029_2	88506	72874	15632	84135	69579	14556	11394	9652	1742	8446
MC_029_3	86473	72524	13949	78681	66620	12061	9391	7957	1434	6727
MC_029_4	87409	73407	14002	79942	67593	12349	9722	8207	1515	7065
MC_030_1	86609	72037	14572	80911	67660	13251	10370	8760	1610	7560
MC_030_3	89578	73747	15831	85448	70869	14579	11474	9408	2066	8494
MC_030_4	88486	73410	15076	83721	69899	13822	10885	9085	1800	7977
MC_030_5	88096	72952	15144	83889	69947	13942	10932	9244	1688	8045
MC_031_1	91161	75534	15627	86181	71839	14342	11095	9279	1816	8134
MC_031_2	89974	73973	16001	86804	71527	15277	11913	10045	1868	8906
MC_031_3	89746	74483	15263	85410	71184	14226	11138	9465	1673	8156
MC_032_1	89349	74249	15100	83543	69930	13613	11356	9665	1691	7991
MC_032_2	86685	72880	13805	78866	67000	11866	9889	8300	1589	6798
MC_032_3	88527	73644	14883	81867	68668	13199	10892	9013	1879	7680
MC_033_1	86783	72540	14243	80345	67644	12701	9907	8314	1593	7060
MC_033_2	76894	67394	9500	64107	57395	6712	3474	2360	1114	2460
MC_033_4	81382	69239	12143	69907	60093	9814	7495	6277	1218	5236
MC_034_2	90281	75192	15089	84735	71022	13713	10588	9006	1582	7700
MC_034_3	88910	74462	14448	80708	68368	12340	9570	8096	1474	6890
MC_035_1	102384	86016	16368	93307	78446	14861	13266	11651	1615	8542
MC_035_2	105184	88169	17015	98885	83285	15600	14019	12266	1753	8919
MC_035_3	107001	89122	17879	102044	85287	16757	14897	12984	1913	9694
MC_035_4	106004	88260	17744	101142	84678	16464	14606	12742	1864	9493
MC_035_5	100036	85902	14134	87353	75486	11867	11289	9921	1368	6803
MC_035_6	106909	88942	17967	102396	85519	16877	14964	13013	1951	9716
MC_036_1	90340	74915	15425	84987	70914	14073	11493	9839	1654	8247
MC_036_2	87074	72658	14416	80157	67488	12669	10623	8827	1796	7436
MC_036_3	90020	74879	15141	83979	70202	13777	11477	9751	1726	8168
MC_036_4	79544	69635	9909	67755	60480	7275	4096	3043	1053	2718
MC_036_5	91995	75990	16005	87775	72707	15068	12444	10672	1772	8980
MC_037_1	89993	73572	16421	86718	71183	15535	12135	10226	1909	9035
MC_037_2	85823	71711	14112	78843	66270	12573	9740	8081	1659	7098
MC_037_3	88269	72635	15634	84310	69614	14696	11477	9624	1853	8478
MC_037_4	77211	66310	10901	62390	54231	8159	6487	5444	1043	4511
MC_038_1	87726	72641	15085	82884	69097	13787	10726	9040	1686	7837
MC_038_2	90734	75309	15425	85627	71469	14158	11168	9405	1763	8135
MC_038_3	86266	72195	14071	78084	65857	12227	9509	8045	1464	6901
MC_038_4	86058	72588	13470	77087	65391	11696	9101	7763	1338	6572
MC_038_5	81119	69732	11387	67886	58733	9153	7290	6202	1088	5110
MC_039_1	101119	84761	16358	92822	77774	15048	12450	10905	1545	8304
MC_039_2	83791	70884	12907	74868	63839	11029	8734	7357	1377	6202
MC_039_3	96663	81329	15334	90145	75938	14207	11212	9855	1357	7691
MC_039_4	98428	82333	16095	93320	78406	14914	11655	10159	1496	8002
MC_040_3	85828	71665	14163	79101	66692	12409	9610	8058	1552	6991
MC_041_1	104563	86911	17652	100526	83856	16670	13445	11632	1813	9286
MC_041_2	101597	84499	17098	96376	80582	15794	12865	11129	1736	8853
MC_041_3	95978	82111	13867	84866	73093	11773	9621	8369	1252	6149
MC_041_4	92332	79959	12373	77675	67662	10013	8519	7402	1117	5395
MC_041_5	100173	84085	16088	93709	79059	14650	11846	10263	1583	7996
MC_042_1	88372	73251	15121	83034	69222	13812	10946	9197	1749	7909
MC_042_2	87070	72778	14292	80420	67561	12859	9821	8351	1470	7100
MC_042_3	86849	72587	14262	79981	67150	12831	10035	8492	1543	7285
MC_043_1	87439	72793	14646	81340	68283	13057	10398	8653	1745	7531
MC_043_2	87393	72371	15022	82494	68790	13704	10825	9073	1752	8003
MC_043_3	89568	73889	15679	85306	70845	14461	11424	9478	1946	8421
MC_044_1	86546	72563	13983	78860	66928	11932	9739	8189	1550	7073
MC_044_2	89531	74485	15046	84505	70642	13863	10726	8939	1787	7827
MC_044_3	87509	72937	14572	80529	67916	12613	9881	8080	1801	7203
MC_044_4	89705	74371	15334	84700	70688	14012	11017	9164	1853	8115
MC_044_5	90915	75491	15424	85183	71266	13917	10889	9055	1834	8124
MC_044_6	89982	74880	15102	83869	70469	13400	10376	8623	1753	7591
MC_045_1	106453	88492	17961	102063	85223	16840	13834	11962	1872	9376
MC_045_2	102520	86623	15897	94016	79565	14451	11712	10142	1570	7866
MC_045_3	104500	87686	16814	98211	82932	15279	12492	10773	1719	8352
MC_045_4	92434	81449	10985	76710	68889	7821	4682	3620	1062	2734
MC_046_1	84015	71277	12738	74473	63772	10701	8594	7208	1386	6027
MC_046_2	85543	71688	13855	78060	65991	12069	9483	7967	1516	6799
MC_046_3	88625	73349	15276	83816	69698	14118	11147	9272	1875	8138
MC_047_1	85914	71456	14458	79025	66360	12665	9792	8161	1631	7118
MC_047_2	88748	73479	15269	83956	69839	14117	11034	9275	1759	8205
MC_047_3	86787	72197	14590	80461	67497	12964	9954	8209	1745	7250
MC_047_4	86937	72235	14702	80751	67674	13077	9980	8304	1676	7376
MC_047_5	86671	72089	14582	80871	67687	13184	10005	8420	1585	7381
MC_047_6	86100	71978	14122	78976	66477	12499	9661	8030	1631	7026
MC_048_1	87417	72953	14464	81218	68426	12792	10010	8395	1615	7270
MC_048_2	84674	71125	13549	76048	64443	11605	9163	7756	1407	6641
MC_048_3	81560	69369	12191	69300	59519	9781	7709	6502	1207	5469
MC_048_4	88396	73294	15102	82647	69061	13586	10564	8913	1651	7675
MC_049_1	84866	71017	13849	77431	65335	12096	9328	7764	1564	6698
MC_049_2	85879	72141	13738	78363	66230	12133	9522	8037	1485	6812
MC_049_3	87180	72675	14505	81835	68600	13235	10234	8672	1562	7433
MC_049_4	80248	68630	11618	67560	58159	9401	7541	6309	1232	5292
MC_050_1	104119	87239	16880	97019	81695	15324	12435	10695	1740	8113
MC_050_2	97982	84387	13595	84383	73035	11348	9588	8370	1218	6037
MC_050_3	102464	86720	15744	93280	79467	13813	11529	9962	1567	7384
MC_050_4	103284	87420	15864	95181	81102	14079	11667	9995	1672	7565
MC_051_1	106811	89415	17396	99795	84122	15673	13174	11467	1707	8507
MC_051_2	107598	90041	17557	101742	85693	16049	12942	11144	1798	8658
MC_051_3	106620	89394	17226	99894	84312	15582	12923	11183	1740	8369
MC_051_4	100446	86082	14364	87209	75539	11670	9871	8552	1319	6124
MC_051_5	102923	87609	15314	92817	79555	13262	11088	9674	1414	7134
MC_051_6	100984	85675	15309	89341	75863	13478	11161	9653	1508	7294
MC_052_1	91546	74750	16796	88845	72599	16246	12730	10821	1909	9500
MC_052_2	83956	71570	12386	73475	63159	10316	8084	6782	1302	5688
MC_052_3	81890	69649	12241	69816	59993	9823	7686	6562	1124	5392
MC_052_5	77789	67046	10743	62412	54170	8242	6503	5531	972	4496
MC_053_1	81310	69704	11606	67697	58849	8848	7659	6477	1182	5057
MC_053_2	79813	68300	11513	65273	56529	8744	7482	6173	1309	5000
MC_053_3	84249	71486	12763	72852	62490	10362	8773	7306	1467	6005
MC_053_4	75904	67050	8854	56524	51005	5519	3411	2480	931	2184
MC_054_1	78333	68750	9583	62797	56267	6530	3485	2520	965	2424
MC_054_2	81081	71401	9680	64655	58195	6460	3581	2651	930	2423
MC_054_3	94677	77473	17204	92264	75512	16752	13187	11286	1901	9794
MC_054_4	88467	74329	14138	81422	68817	12605	9805	8293	1512	7040
MC_054_5	83102	71424	11678	70366	60865	9501	7585	6411	1174	5262
MC_055_2	83321	71329	11992	70347	60867	9480	7834	6641	1193	5440
MC_055_3	92196	75306	16890	89228	73123	16105	12592	10590	2002	9427
MC_056_1	76196	67125	9071	57579	51820	5759	3054	2170	884	2126
MC_056_2	79345	68310	11035	66487	57713	8774	7161	6005	1156	4939
MC_056_3	87400	72683	14717	80817	67757	13060	10302	8660	1642	7421
MC_057_1	75775	66652	9123	58756	52801	5955	3160	2203	957	2201
MC_057_2	83683	70448	13235	74797	63221	11576	9294	7757	1537	6704
MC_057_3	90433	73956	16477	87773	71964	15809	12393	10339	2054	9277
MC_057_4	83121	70240	12881	73403	62573	10830	8567	7197	1370	6089
MC_058_1	78170	68838	9332	61084	54974	6110	3253	2304	949	2226
MC_058_2	84982	72080	12902	74735	63989	10746	8478	7159	1319	5986
MC_058_3	82678	70909	11769	69080	59862	9218	7390	6163	1227	5140
MC_058_4	85059	72035	13024	74268	63371	10897	8455	7150	1305	5962
MC_058_5	83372	71468	11904	71890	62376	9514	7459	6165	1294	5072
MC_059_1	86534	72943	13591	77716	66226	11490	8949	7565	1384	6495
MC_059_2	82064	70737	11327	68216	59359	8857	7350	6250	1100	5074
MC_059_3	81211	69942	11269	67397	58637	8760	7182	5998	1184	4982
MC_059_4	84200	71966	12234	72339	62386	9953	7868	6654	1214	5464
MC_060_1	84404	71730	12674	73852	63283	10569	8285	6910	1375	5907
MC_060_2	83166	71195	11971	71256	61560	9696	7835	6576	1259	5402
MC_060_3	85305	72295	13010	76031	64852	11179	8828	7404	1424	6252
MC_061_1	84411	71328	13083	74852	63711	11141	8737	7289	1448	6264
MC_061_2	82806	70698	12108	70410	60866	9544	7651	6387	1264	5417
MC_061_4	79190	68009	11181	64069	55597	8472	6669	5534	1135	4598
MC_062_1	81426	69223	12203	71372	61094	10278	7966	6619	1347	5694
MC_062_2	78671	67878	10793	64623	56414	8209	6574	5512	1062	4477
MC_062_3	81699	69662	12037	70341	60647	9694	7568	6283	1285	5256
MC_062_4	83565	70516	13049	74898	63803	11095	8778	7399	1379	6340
MC_063_1	82932	70319	12613	71762	61721	10041	7896	6485	1411	5587
MC_063_2	93113	75952	17161	90863	74183	16680	13130	11175	1955	9841
MC_063_3	92926	75946	16980	90533	74080	16453	12962	10960	2002	9661
MC_063_4	79470	68369	11101	64958	56692	8266	6550	5504	1046	4495
MC_063_5	82155	69830	12325	69509	59862	9647	7627	6372	1255	5328
MC_064_1	81011	69116	11895	69376	59668	9708	7686	6453	1233	5442
MC_064_2	80481	69329	11152	67364	58733	8631	6963	5852	1111	4770
MC_064_3	86793	71427	15366	80402	66330	14072	10830	9197	1633	8194
MC_064_4	86254	72445	13809	78247	66115	12132	9642	8035	1607	6975
MC_065_1	90588	73764	16824	88043	71792	16251	12736	10639	2097	9587
MC_065_2	80631	68995	11636	68754	59420	9334	7554	6375	1179	5210
MC_065_3	88880	72669	16211	86313	70712	15601	12241	10307	1934	9120
MC_066_1	80254	68739	11515	68029	58775	9254	7382	6187	1195	5116
MC_066_2	83590	71178	12412	73625	63227	10398	8409	7118	1291	5969
MC_066_3	90724	74002	16722	88513	72233	16280	12764	10707	2057	9584
MC_067_1	90820	74469	16351	88266	72468	15798	12464	10370	2094	9307
MC_067_2	83046	70665	12381	72911	62445	10466	8163	6846	1317	5812
MC_067_3	81385	69745	11640	69625	60345	9280	7412	6111	1301	5127
MC_067_4	79635	68251	11384	66673	57643	9030	7200	5964	1236	4994
MC_068_1	95858	82613	13245	81036	70517	10519	9131	8060	1071	5604
MC_068_2	92772	80061	12711	81478	70514	10964	9028	7885	1143	5774
MC_068_3	96333	82402	13931	85246	73446	11800	9634	8347	1287	6200
MC_068_4	95780	81907	13873	84406	72450	11956	9777	8664	1113	6367
MC_068_5	100169	85773	14396	88265	75943	12322	10333	9086	1247	6512
MC_069_2	91482	78995	12487	78394	67980	10414	8643	7679	964	5579
MC_069_3	97198	79664	17534	95487	77985	17502	13936	12166	1770	10224
MC_069_4	93786	80707	13079	80736	69736	11000	9048	7952	1096	5722
MC_070_1	81943	70452	11491	69227	60022	9205	7411	6355	1056	5117
MC_070_2	89907	77049	12858	78325	67512	10813	8758	7515	1243	6068
MC_070_3	88070	74596	13474	78435	66854	11581	9181	7876	1305	6455
MC_070_4	85216	72959	12257	71659	61561	10098	7932	6861	1071	5518
MC_070_5	85422	73577	11845	72549	62947	9602	7739	6752	987	5320
MC_070_6	91270	76465	14805	84118	70801	13317	10678	9141	1537	7679
MC_071_1	93890	79641	14249	85297	72780	12517	11561	10138	1423	7346
MC_071_2	88557	76453	12104	75413	65407	10006	9556	8498	1058	5926
MC_071_3	94935	80113	14822	87546	74321	13225	11966	10503	1463	7809
MC_071_4	87100	75010	12090	71327	61849	9478	9093	8000	1093	5646
MC_072_1	81907	70413	11494	67265	58696	8569	7057	5899	1158	4848
MC_072_2	93716	76650	17066	91385	74797	16588	13104	10993	2111	9859
MC_072_3	83785	71816	11969	70934	61517	9417	7442	6115	1327	5119
MC_072_4	84171	71885	12286	71472	61840	9632	7718	6444	1274	5429
MC_073_1	83491	70898	12593	71321	61101	10220	8543	7309	1234	5921
MC_073_2	92607	76004	16603	89824	73721	16103	13358	11271	2087	9876
MC_073_3	84181	71698	12483	73052	62687	10365	8750	7458	1292	6096
MC_074_1	77420	65936	11484	64764	55301	9463	7395	6205	1190	5258
MC_074_2	83685	70659	13026	72555	62215	10340	8460	7004	1456	5864
MC_074_3	84254	71996	12258	72621	62342	10279	8303	7107	1196	5828
MC_074_4	82264	70645	11619	69604	60264	9340	7557	6337	1220	5185
MC_074_5	87334	73526	13808	79599	67251	12348	9767	8274	1493	7045
MC_075_1	82640	69807	12833	72607	61992	10615	8157	6786	1371	5843
MC_075_2	81683	69413	12270	69694	59535	10159	8002	6801	1201	5623
MC_075_3	79867	68255	11612	67927	58510	9417	7362	6163	1199	5162
MC_075_4	78912	67396	11516	66718	57432	9286	7246	6089	1157	5079
MC_076_1	85619	71788	13831	78080	65997	12083	9314	7813	1501	6767
MC_076_2	88111	72419	15692	84194	69276	14918	11592	9590	2002	8640
MC_076_3	80626	68312	12314	70378	60209	10169	7996	6606	1390	5619
MC_076_4	85356	71033	14323	77872	64944	12928	9911	8296	1615	7328
MC_077_2	81044	69453	11591	68060	58983	9077	7296	5949	1347	5100
MC_077_3	84056	71732	12324	72802	62577	10225	8000	6664	1336	5557
MC_077_4	90646	78351	12295	76103	66056	10047	8071	7022	1049	5349
MC_078_1	82884	71479	11405	68604	59647	8957	7269	6214	1055	4908
MC_078_2	86554	73323	13231	76441	65307	11134	8917	7554	1363	6224
MC_078_3	85353	73298	12055	73033	63217	9816	8074	6871	1203	5459
MC_078_4	83871	72119	11752	70364	61187	9177	7575	6434	1141	5143
MC_079_1	91466	74545	16921	88579	72512	16067	13508	11202	2306	9849
MC_079_2	84352	71933	12419	73339	63103	10236	8000	6699	1301	5694
MC_079_3	80991	69309	11682	67625	58314	9311	7715	6513	1202	5442
MC_080_1	80973	69541	11432	68415	59267	9148	7516	6329	1187	5262
MC_080_2	81488	69345	12143	70213	60394	9819	7870	6492	1378	5550
MC_080_3	79704	68528	11176	66695	57912	8783	7217	5921	1296	5034
MC_080_4	82895	70447	12448	71663	61654	10009	7899	6592	1307	5542
MC_080_5	81544	69376	12168	70034	60208	9826	7799	6588	1211	5475
MC_081_1	92475	75984	16491	89288	73548	15740	12998	10968	2030	9462
MC_081_2	86514	73180	13334	77554	66226	11328	9672	8221	1451	6606
MC_081_3	93681	76638	17043	91324	74748	16576	13761	11547	2214	10172
MC_081_4	84674	72316	12358	72899	62880	10019	8568	7176	1392	5796
MC_082_1	81873	69843	12030	70996	61067	9929	7840	6465	1375	5471
MC_082_2	80913	68724	12189	69501	59512	9989	7967	6723	1244	5624
MC_082_3	81020	69316	11704	68563	59387	9176	7349	6087	1262	5137
MC_082_4	83451	70411	13040	74641	63537	11104	8703	7147	1556	6139
MC_083_1	108997	89895	19102	106194	87688	18506	15266	13099	2167	10357
MC_083_2	79551	68334	11217	65777	56916	8861	7262	6203	1059	5069
MC_083_3	93690	81118	12572	81457	70849	10608	8669	7579	1090	5482
MC_083_4	92061	79705	12356	79486	69117	10369	8553	7517	1036	5469
MC_084_1	93089	82179	10910	77492	69539	7953	4571	3433	1138	2762
MC_084_2	100272	85683	14589	87506	75515	11991	9952	8582	1370	6376
MC_084_3	97194	84070	13124	81445	71152	10293	8468	7276	1192	5358
MC_084_4	101519	86666	14853	90399	77683	12716	10344	8930	1414	6782
MC_085_1	83495	71486	12009	71145	61446	9699	7811	6745	1066	5417
MC_085_2	83472	71281	12191	71438	61725	9713	7772	6444	1328	5437
MC_085_3	93401	76272	17129	91289	74536	16753	13232	11248	1984	9858
MC_085_4	82294	70463	11831	68916	59554	9362	7635	6504	1131	5200
MC_086_1	80610	68697	11913	69306	59526	9780	7794	6522	1272	5493
MC_086_2	89170	72547	16623	86424	70546	15878	12390	10418	1972	9297
MC_086_3	79686	68166	11520	66600	57790	8810	6970	5908	1062	4838
MC_086_4	85095	71183	13912	77283	65163	12120	9446	8031	1415	6839
MC_086_5	90730	74272	16458	87898	72033	15865	12758	10989	1769	9587
MC_087_2	96450	79231	17219	94402	77412	16990	13712	11705	2007	9928
MC_087_3	78188	67264	10924	63798	54999	8799	7396	6388	1008	5069
MC_087_4	94593	77254	17339	92518	75517	17001	13549	11670	1879	9967
MC_087_5	80414	69564	10850	66158	57629	8529	7152	6176	976	4783
MC_088_1	82086	69916	12170	70307	60332	9975	7814	6587	1227	5465
MC_088_2	81082	69264	11818	69383	59764	9619	7608	6452	1156	5293
MC_088_3	83056	70411	12645	73198	62530	10668	8419	7098	1321	5960
MC_088_4	89362	73584	15778	85738	70773	14965	11538	9631	1907	8544
MC_088_5	78615	67617	10998	64807	56367	8440	6692	5624	1068	4649
MC_089_1	99549	81805	17744	96971	79609	17362	14585	12517	2068	10267
MC_089_2	99156	81747	17409	95413	78830	16583	13936	12108	1828	9739
MC_089_3	98283	81262	17021	93910	78119	15791	13413	11573	1840	9249
MC_089_4	91047	77503	13544	79601	68454	11147	9817	8479	1338	6395
MC_089_5	81172	70549	10623	63736	55796	7940	7374	6441	933	4684
MC_090_1	92877	75902	16975	89915	73659	16256	13483	11533	1950	9813
MC_090_2	84290	71973	12317	72082	62321	9761	8488	7052	1436	5617
MC_090_3	83610	71542	12068	70488	60973	9515	8327	7133	1194	5497
MC_091_1	92436	75209	17227	90430	73529	16901	13322	11232	2090	10098
MC_091_2	81497	69884	11613	67081	58278	8803	7197	6012	1185	4996
MC_091_3	81970	70148	11822	69687	60259	9428	7482	6159	1323	5302
MC_091_4	84360	72011	12349	72660	62509	10151	7891	6606	1285	5429
MC_091_5	84735	71810	12925	74133	63496	10637	8480	7130	1350	6037
MC_092_1	82194	69629	12565	72510	61876	10634	8451	7127	1324	5919
MC_092_2	89054	73138	15916	85172	70322	14850	11694	9884	1810	8711
MC_092_3	80880	69063	11817	69283	59773	9510	7731	6487	1244	5499
MC_092_4	77808	66795	11013	63439	54929	8510	6846	5808	1038	4699
MC_092_5	90656	73908	16748	88407	71897	16510	13024	11129	1895	9815
MC_093_1	80767	69603	11164	66533	57680	8853	7350	6237	1113	5069
MC_093_2	83755	71129	12626	73145	62502	10643	8425	7240	1185	5888
MC_093_3	92673	75523	17150	90412	73753	16659	13236	11220	2016	9978
MC_093_4	84121	71535	12586	73630	63010	10620	8467	7171	1296	5953
MC_094_1	80443	69085	11358	67032	58236	8796	7068	5822	1246	4953
MC_094_2	86691	73227	13464	77978	66455	11523	8962	7577	1385	6448
MC_094_3	81807	70140	11667	68740	59683	9057	7334	6181	1153	5140
MC_094_4	91514	75062	16452	88343	72534	15809	12222	10237	1985	9331
MC_094_5	79974	68719	11255	65586	56947	8639	6779	5654	1125	4829
MC_095_1	92361	75472	16889	89641	73398	16243	12619	10466	2153	9476
MC_095_2	92616	75427	17189	90048	73407	16641	12913	10743	2170	9664
MC_095_3	83737	71696	12041	71681	61959	9722	7769	6357	1412	5380
MC_096_1	91051	74690	16361	87726	72084	15642	12276	10303	1973	9145
MC_096_2	81910	70123	11787	69559	60170	9389	7255	6065	1190	5058
MC_096_3	90180	73742	16438	86807	71209	15598	12196	10064	2132	9139
MC_097_1	80371	68479	11892	67726	58326	9400	7262	6241	1021	5041
MC_097_2	80299	68397	11902	68772	59207	9565	7618	6406	1212	5356
MC_097_3	77411	66545	10866	63078	54738	8340	6710	5726	984	4655
MC_097_4	79196	67978	11218	65953	57071	8882	7004	5932	1072	4876
MC_097_5	82385	69754	12631	71524	61149	10375	8141	6813	1328	5766
MC_098_1	81769	69555	12214	69154	59584	9570	7682	6390	1292	5256
MC_098_2	81776	69645	12131	69661	60133	9528	7937	6651	1286	5448
MC_098_3	79924	68241	11683	65522	56933	8589	7210	5962	1248	4863
MC_098_4	79337	68281	11056	64386	56066	8320	6998	5781	1217	4728
MC_099_2	93566	77159	16407	89226	73889	15337	12198	10438	1760	9002
MC_099_3	93293	77252	16041	87817	72975	14842	11906	10028	1878	8830
MC_100_2	89101	73260	15841	85240	70314	14926	11669	9786	1883	8596
MC_100_3	88558	73416	15142	83237	69538	13699	10723	9040	1683	7844
MC_100_4	89709	73795	15914	85579	70782	14797	11613	9828	1785	8581
MC_101_1	91868	75556	16312	87786	72610	15176	11819	9860	1959	8785
MC_101_2	89638	74409	15229	83104	69128	13976	11037	9373	1664	8195
MC_101_3	91915	75793	16122	87321	72405	14916	11496	9611	1885	8487
MC_102_2	91044	74561	16483	87634	72135	15499	12261	10246	2015	9187
MC_102_3	101169	84410	16759	96561	80631	15930	12709	11061	1648	8953
MC_102_4	102384	84714	17670	99421	82253	17168	13663	11973	1690	9724
MC_103_1	88115	72774	15341	83700	69291	14409	11316	9433	1883	8452
MC_103_2	88447	73003	15444	83616	69633	13983	10976	9319	1657	8047
MC_103_3	87642	72650	14992	82450	68812	13638	10748	9020	1728	7893
MC_103_4	89569	74163	15406	84407	70404	14003	10938	9325	1613	7961
MC_104_1	88106	72983	15123	83437	69371	14066	11007	9261	1746	8044
MC_104_2	89766	74055	15711	85903	70936	14967	11662	9885	1777	8722
MC_104_3	87964	72870	15094	82407	68799	13608	10597	8942	1655	7819
MC_104_4	90544	73994	16550	87904	71867	16037	12689	10719	1970	9464
MC_105_1	87852	72808	15044	81818	68354	13464	10724	9050	1674	7810
MC_105_2	92305	75567	16738	89676	73511	16165	13134	11162	1972	9746
MC_105_3	74598	64345	10253	59195	51494	7701	6493	5479	1014	4506
MC_105_4	79174	68075	11099	64849	56177	8672	7278	6129	1149	5002
MC_106_1	89540	74387	15153	84912	70791	14121	11025	9233	1792	8095
MC_106_2	89749	73940	15809	86399	71330	15069	11881	10097	1784	8815
MC_106_3	89666	74390	15276	84761	70579	14182	11155	9490	1665	8166
MC_106_4	90969	75003	15966	87704	72444	15260	12049	10141	1908	8927
MC_107_1	87224	72401	14823	81470	68233	13237	10392	8722	1670	7546
MC_107_2	89317	73335	15982	85430	70515	14915	11728	9979	1749	8666
MC_107_3	87321	72586	14735	81749	68439	13310	10551	8842	1709	7704
MC_108_1	88441	73506	14935	81965	68705	13260	10496	8762	1734	7872
MC_108_2	88911	73276	15635	84872	70303	14569	11392	9550	1842	8387
MC_108_3	101563	83694	17869	98717	81166	17551	13789	12005	1784	9942
MC_108_4	90295	74870	15425	85486	71191	14295	11180	9481	1699	8262
MC_108_5	90906	74612	16294	87583	72026	15557	12047	10241	1806	8934
MC_109_1	90827	75101	15726	85972	71408	14564	11332	9621	1711	8267
MC_109_2	85342	71908	13434	77839	66158	11681	9187	7721	1466	6614
MC_109_3	90379	74446	15933	86349	71483	14866	11593	9724	1869	8542
MC_109_4	90447	74607	15840	86511	71821	14690	11530	9621	1909	8506
MC_109_5	89839	74203	15636	85659	71031	14628	11444	9729	1715	8505
MC_110_1	89134	73016	16118	85903	70554	15349	12113	10148	1965	9103
MC_110_2	89950	74274	15676	86141	71379	14762	11666	9751	1915	8642
MC_110_3	88425	73351	15074	84623	70346	14277	11138	9403	1735	8244
MC_110_4	87559	72578	14981	82716	68877	13839	10880	9248	1632	7937
MC_110_5	88477	73251	15226	84004	70090	13914	10891	9173	1718	8021
MC_111_1	88839	73919	14920	82727	69405	13322	10568	8703	1865	7688
MC_111_2	90397	74317	16080	85478	70892	14586	11470	9696	1774	8595
MC_111_3	89357	74285	15072	82873	69407	13466	10646	8829	1817	7800
MC_111_4	91100	74774	16326	87525	72060	15465	12229	10386	1843	9088
MC_111_5	89937	74013	15924	85265	70731	14534	11289	9411	1878	8377
MC_112_2	92774	76388	16386	90089	74261	15828	12424	10507	1917	9234
MC_112_3	90558	74584	15974	85718	71249	14469	11552	9687	1865	8482
MC_113_1	91697	75488	16209	87501	72418	15083	12250	10336	1914	8878
MC_113_2	93680	76857	16823	90135	74292	15843	12954	10865	2089	9475
MC_113_3	91877	76135	15742	87445	72731	14714	11654	9931	1723	8440
MC_113_4	92916	76559	16357	89542	73875	15667	12772	10945	1827	9321
MC_113_5	92895	76420	16475	88915	73538	15377	12761	10873	1888	9335
MC_114_1	87771	72781	14990	83724	69628	14096	11010	9182	1828	8059
MC_114_2	89085	73519	15566	84965	70549	14416	11448	9668	1780	8395
MC_114_3	88680	73226	15454	84299	70011	14288	11163	9421	1742	8220
MC_115_1	91878	75502	16376	89355	73394	15961	12820	10697	2123	9665
MC_115_2	88482	74109	14373	81929	68988	12941	10044	8472	1572	7285
MC_115_3	91696	75836	15860	88070	73035	15035	11925	9999	1926	8883
MC_115_4	91194	75495	15699	86705	72202	14503	11414	9589	1825	8372
MC_116_1	87846	72478	15368	83726	69681	14045	11062	9277	1785	8089
MC_116_2	89236	73330	15906	85212	70609	14603	11404	9722	1682	8395
MC_116_3	87666	72743	14923	82922	69199	13723	10867	9271	1596	7956
MC_116_4	90368	73790	16578	87226	71558	15668	12359	10457	1902	9251
MC_117_1	90216	73679	16537	87490	71529	15961	12380	10397	1983	9322
MC_117_2	90952	74661	16291	87355	72043	15312	12502	10520	1982	9088
MC_117_3	92567	76012	16555	89587	73650	15937	12596	10698	1898	9274
MC_117_4	90539	75057	15482	85262	71205	14057	11108	9499	1609	8045
MC_118_1	91133	74932	16201	86514	71769	14745	11604	9634	1970	8483
MC_118_2	89992	74668	15324	84934	70856	14078	11063	9256	1807	8121
MC_118_3	92509	75786	16723	89421	73458	15963	12648	10582	2066	9416
MC_118_4	85268	72025	13243	76343	65054	11289	8886	7435	1451	6296
MC_118_5	88998	74325	14673	82435	69249	13186	10320	8601	1719	7500
MC_119_1	90290	74081	16209	86457	71426	15031	11786	10033	1753	8791
MC_119_2	89091	73715	15376	84050	69967	14083	11051	9368	1683	8132
MC_119_3	88120	72937	15183	82899	69069	13830	10715	8990	1725	7908
MC_119_4	89630	73821	15809	86034	70985	15049	11874	10057	1817	8758
MC_120_1	87790	72750	15040	82034	68756	13278	10779	8873	1906	7640
MC_120_2	89175	73327	15848	84601	70057	14544	11888	9843	2045	8604
MC_120_3	87569	72464	15105	82125	68543	13582	11061	9198	1863	7929
MC_121_1	90717	74902	15815	86031	71338	14693	11356	9565	1791	8375
MC_121_2	90638	74980	15658	85959	71682	14277	11086	9333	1753	8189
MC_121_3	89849	74025	15824	85242	70666	14576	11372	9440	1932	8376
MC_121_4	90168	74680	15488	84739	70801	13938	10791	9100	1691	7846
MC_121_5	90972	75094	15878	85976	71338	14638	11394	9648	1746	8449
MC_121_6	90621	74644	15977	86747	71597	15150	11702	9880	1822	8699
MC_122_1	93193	77123	16070	87988	73430	14558	11542	9658	1884	8465
MC_122_2	97979	80592	17387	94809	78193	16616	13347	11535	1812	9756
MC_122_3	92892	77548	15344	86990	73094	13896	11009	9336	1673	7818
MC_123_1	88417	73163	15254	83390	69633	13757	11889	9939	1950	8335
MC_123_2	88468	73094	15374	83709	69591	14118	11833	9821	2012	8377
MC_123_3	86563	72285	14278	79374	66874	12500	10597	8727	1870	7352
MC_123_4	86223	71991	14232	78473	66226	12247	10360	8703	1657	7175
MC_123_5	85715	72092	13623	76954	65463	11491	9872	8265	1607	6677
MC_124_1	84427	70847	13580	74832	63596	11236	8662	7115	1547	6262
MC_124_2	88852	73050	15802	84246	69731	14515	11214	9296	1918	8498
MC_124_3	87210	72724	14486	79657	67096	12561	9798	8204	1594	7177
MC_124_4	90055	74640	15415	85026	70897	14129	10976	9232	1744	8123
MC_124_5	83963	70972	12991	73741	62805	10936	8572	7160	1412	6193
MC_124_6	87290	72813	14477	81175	68179	12996	9896	8095	1801	7321
MC_125_1	88207	73963	14244	80841	68394	12447	9592	8160	1432	6912
MC_125_2	87612	73853	13759	80223	68245	11978	9292	7731	1561	6572
MC_125_3	88175	73900	14275	81685	68929	12756	9884	8235	1649	7178
MC_125_4	90460	74664	15796	86459	71597	14862	11287	9469	1818	8409
MC_126_1	89720	74845	14875	82885	69652	13233	10925	9313	1612	7738
MC_126_2	86807	73001	13806	79233	67389	11844	9920	8376	1544	6958
MC_126_3	93700	75944	17756	92188	74583	17605	14548	12411	2137	10793
MC_127_1	89369	74329	15040	83933	70008	13925	10891	9180	1711	7870
MC_127_2	87790	73525	14265	80610	68069	12541	9742	8215	1527	7072
MC_127_3	89707	74449	15258	84928	70847	14081	10932	9135	1797	7964
MC_127_4	86328	72594	13734	78090	66083	12007	9305	7879	1426	6665
MC_127_5	91227	74911	16316	87723	72340	15383	11946	10125	1821	8836
MC_128_1	104446	87334	17112	98400	82770	15630	12908	11185	1723	8747
MC_128_2	99778	83728	16050	93180	78419	14761	11886	10436	1450	8186
MC_128_3	102292	85661	16631	96317	80990	15327	12302	10650	1652	8322
MC_128_4	100035	84806	15229	91528	77913	13615	11241	9834	1407	7538
MC_129_2	105866	88271	17595	100954	84420	16534	13672	11936	1736	9214
MC_129_3	104032	87423	16609	97998	82597	15401	12450	10916	1534	8307
MC_129_4	98495	84186	14309	87508	75327	12181	10235	8901	1334	6570
MC_129_5	103056	86523	16533	95944	80680	15264	12531	10943	1588	8344
MC_130_2	105300	88602	16698	97274	82459	14815	12302	10728	1574	8105
MC_130_3	106114	89186	16928	98351	83225	15126	12766	11264	1502	8383
MC_131_2	86758	72307	14451	80610	67681	12929	10176	8413	1763	7397
MC_131_3	84786	71141	13645	77558	65579	11979	9379	7840	1539	6706
MC_131_4	89136	73906	15230	84349	70342	14007	11038	9388	1650	8069
MC_132_1	92905	77043	15862	88427	73836	14591	11484	9630	1854	8269
MC_132_2	87969	74347	13622	78444	67170	11274	8797	7275	1522	6184
MC_132_3	92242	76835	15407	87022	72749	14273	11326	9748	1578	8190
MC_132_4	89589	75360	14229	81315	68773	12542	9776	8293	1483	7033
MC_133_1	90153	74689	15464	84398	70518	13880	10965	9099	1866	7921
MC_133_3	88479	74106	14373	82447	69254	13193	10425	8816	1609	7442
MC_134_2	93997	82157	11840	78349	69005	9344	8440	7399	1041	5081
MC_134_3	100206	85126	15080	89300	76155	13145	10797	9356	1441	6954
MC_134_4	108201	88853	19348	106221	87055	19166	15794	13723	2071	10971
MC_134_5	91953	80238	11715	75205	65998	9207	8067	7163	904	4853
MC_135_1	78420	67316	11104	64890	55909	8981	7165	5953	1212	4994
MC_135_2	82383	70702	11681	70204	60631	9573	7682	6467	1215	5390
MC_135_3	88093	73120	14973	82059	68763	13296	10486	8758	1728	7643
MC_135_4	86500	72496	14004	78695	66308	12387	9727	8152	1575	7117
MC_135_5	81605	69368	12237	70074	59994	10080	7953	6718	1235	5601
MC_136_1	79308	68600	10708	65167	57139	8028	6986	5911	1075	4663
MC_136_2	94493	76387	18106	93375	75140	18235	15124	12921	2203	11333
MC_136_3	80304	69305	10999	66736	58233	8503	7466	6384	1082	5043
MC_136_4	82001	70333	11668	69195	60052	9143	7817	6759	1058	5308
MC_137_1	84489	72376	12113	72758	62912	9846	8226	7070	1156	5530
MC_137_2	83977	71147	12830	73099	62531	10568	8987	7745	1242	6092
MC_138_1	82889	71238	11651	70467	61073	9394	7662	6429	1233	5258
MC_138_2	82733	70691	12042	71825	62101	9724	7785	6469	1316	5360
MC_138_3	85570	72833	12737	75662	65051	10611	8518	7083	1435	5892
MC_138_4	82317	70653	11664	69173	59974	9199	7469	6287	1182	5066
MC_139_1	80178	68820	11358	67347	58425	8922	7008	5749	1259	4881
MC_139_2	92293	74501	17792	91101	73285	17816	14130	11916	2214	10838
MC_139_3	78862	67886	10976	66169	57535	8634	6896	5694	1202	4718
MC_139_4	91605	74212	17393	89977	72814	17163	13415	11063	2352	10187
MC_139_5	79446	67995	11451	65607	56782	8825	6826	5728	1098	4750
MC_140_1	92362	74952	17410	91178	73640	17538	13882	11664	2218	10610
MC_140_2	82088	70263	11825	70962	61301	9661	7682	6460	1222	5384
MC_140_3	83408	70910	12498	73532	63025	10507	8191	6899	1292	5811
MC_141_1	83029	70158	12871	73575	62764	10811	8240	6844	1396	5830
MC_141_2	79068	68038	11030	66012	57378	8634	6871	5724	1147	4712
MC_141_3	80863	69345	11518	69671	60449	9222	7318	6134	1184	5172
MC_142_1	92217	74272	17945	91297	73131	18166	14367	12108	2259	11017
MC_142_2	78310	67549	10761	64468	56151	8317	6743	5644	1099	4649
MC_142_3	81047	69560	11487	69181	59997	9184	7426	6192	1234	5143
MC_142_4	89796	73833	15963	85430	70746	14684	11496	9613	1883	8520
MC_143_1	76870	67690	9180	59620	53596	6024	3301	2452	849	2166
MC_143_2	78853	69180	9673	65109	58565	6544	3469	2486	983	2311
MC_143_4	78389	68808	9581	64250	57567	6683	3747	2673	1074	2496
MC_143_5	79380	69602	9778	67909	60576	7333	3944	2833	1111	2637
MC_144_2	78295	68634	9661	64395	57666	6729	3667	2633	1034	2496
MC_144_3	77557	68079	9478	64645	57812	6833	3566	2550	1016	2469
MC_144_4	79869	69806	10063	70146	62441	7705	4106	2889	1217	2844
MC_144_5	78976	69317	9659	65896	58933	6963	3677	2602	1075	2485
MC_145_1	78909	69280	9629	64819	58089	6730	3656	2637	1019	2387
MC_145_2	79233	69647	9586	65251	58514	6737	3727	2672	1055	2416
MC_145_3	77998	68515	9483	63229	56768	6461	3592	2576	1016	2330
MC_145_4	80664	70627	10037	71316	63600	7716	4045	2885	1160	2642
MC_146_1	76595	67303	9292	60820	54570	6250	3222	2237	985	2200
MC_146_2	78192	68686	9506	63882	57192	6690	3648	2591	1057	2512
MC_146_3	76909	67826	9083	60158	54114	6044	3327	2316	1011	2241
MC_147_1	77331	67836	9495	64268	57398	6870	3649	2501	1148	2508
MC_147_2	76015	66603	9412	63397	56629	6768	3542	2449	1093	2436
MC_147_3	77349	67659	9690	66136	58997	7139	3772	2677	1095	2598
MC_147_4	76835	67291	9544	65803	58687	7116	3785	2641	1144	2617
MC_148_1	79130	69295	9835	66153	59069	7084	3649	2595	1054	2496
MC_148_2	79608	69876	9732	67687	60479	7208	3875	2849	1026	2673
MC_148_3	79374	69601	9773	66742	59674	7068	3668	2576	1092	2455
MC_148_4	79204	69634	9570	66258	59317	6941	3741	2623	1118	2531
MC_149_1	79978	69985	9993	68967	61475	7492	3889	2678	1211	2641
MC_149_2	79138	69340	9798	67783	60375	7408	3782	2578	1204	2663
MC_149_3	76943	67955	8988	57315	51880	5435	3027	2105	922	2012
MC_149_4	78425	68828	9597	65072	58220	6852	3546	2454	1092	2492
MC_150_1	79520	69581	9939	68107	60659	7448	4132	3071	1061	2730
MC_150_2	79649	69725	9924	69963	62282	7681	4176	3054	1122	2771
MC_150_3	78207	68634	9573	65165	58235	6930	3850	2760	1090	2512
MC_150_4	79286	69443	9843	68102	60793	7309	4103	2961	1142	2695
MC_151_1	76954	67137	9817	67255	59777	7478	3820	2688	1132	2742
MC_151_2	78905	69096	9809	66919	59725	7194	3696	2606	1090	2593
MC_151_3	77717	67862	9855	66193	58779	7414	3868	2707	1161	2752
MC_151_4	77437	67892	9545	64455	57562	6893	3622	2590	1032	2548
MC_152_1	79539	69708	9831	67985	60688	7297	4121	3030	1091	2723
MC_152_2	78442	68683	9759	66083	58913	7170	4037	3029	1008	2720
MC_152_3	79241	69437	9804	65552	58428	7124	4178	3147	1031	2772
MC_153_1	77847	67946	9901	67187	59813	7374	3775	2680	1095	2656
MC_153_2	77671	67860	9811	65768	58493	7275	3753	2724	1029	2607
MC_153_3	78003	68189	9814	66522	59166	7356	3819	2809	1010	2647
MC_153_4	75994	66651	9343	62925	56187	6738	3493	2476	1017	2416
MC_154_2	76994	67501	9493	64593	57710	6883	3506	2461	1045	2458
MC_154_3	77771	68173	9598	65586	58508	7078	3620	2512	1108	2573
MC_155_1	78039	68308	9731	68456	60883	7573	4210	2975	1235	2904
MC_155_2	77243	67511	9732	66864	59575	7289	4020	2795	1225	2797
MC_155_3	76354	67095	9259	62008	55531	6477	3741	2678	1063	2525
MC_156_2	80147	70376	9771	67204	60143	7061	3963	2842	1121	2819
MC_156_3	78852	69282	9570	63638	57013	6625	3675	2628	1047	2561
MC_157_1	78419	68647	9772	67030	59717	7313	4181	3124	1057	2768
MC_157_2	79884	69859	10025	68387	60874	7513	4337	3044	1293	2943
MC_157_3	80873	70804	10069	68230	60850	7380	4291	3203	1088	2858
MC_157_4	81203	71192	10011	68585	61293	7292	4270	3236	1034	2844
MC_157_5	80488	70562	9926	68008	60738	7270	4269	3198	1071	2784
MC_157_6	79183	69533	9650	64238	57617	6621	3929	2977	952	2558
MC_158_1	75598	66558	9040	56201	50436	5765	3131	2316	815	2177
MC_158_3	72646	64130	8516	52233	47250	4983	2734	1842	892	1914
MC_159_1	79180	69451	9729	66691	59359	7332	4132	2988	1144	2802
MC_159_2	79103	69233	9870	67320	59926	7394	4161	2974	1187	2802
MC_159_3	77891	68364	9527	64728	57890	6838	3858	2779	1079	2604
MC_159_4	78072	68558	9514	63590	56892	6698	3992	2893	1099	2665
MC_159_5	77173	67750	9423	63122	56513	6609	3958	2854	1104	2658
MC_160_1	93623	82397	11226	82657	74094	8563	6397	5238	1159	3364
MC_160_2	93761	82647	11114	80353	72180	8173	5942	4949	993	3069
MC_160_3	93603	82514	11089	79976	71674	8302	5888	4882	1006	3128
MC_160_4	94326	83022	11304	81020	72434	8586	6374	5296	1078	3370
MC_161_1	88478	77791	10687	75784	67874	7910	4502	3499	1003	2698
MC_161_3	90453	79747	10706	74293	66723	7570	4551	3651	900	2627
MC_162_2	78261	68332	9929	67100	59684	7416	3914	2862	1052	2736
MC_162_3	85070	74601	10469	71253	63599	7654	4216	3214	1002	2646
MC_162_4	85742	75259	10483	73706	65865	7841	4222	3242	980	2723
MC_162_5	85115	74673	10442	73354	65364	7990	4412	3405	1007	2885
MC_162_6	86985	76277	10708	75416	67331	8085	4470	3422	1048	2813
MC_162_7	85854	75439	10415	74751	66709	8042	4295	3275	1020	2731
MC_163_1	94594	83109	11485	83521	74492	9029	5371	4212	1159	3010
MC_163_2	93907	82863	11044	77863	69935	7928	5174	4245	929	2821
MC_163_3	93862	82747	11115	79856	71583	8273	5288	4304	984	2865
MC_163_4	93531	82427	11104	77002	69184	7818	4975	3979	996	2668
MC_163_5	95077	83578	11499	82939	73997	8942	5530	4463	1067	3028
MC_164_1	79651	69777	9874	66890	59745	7145	3740	2653	1087	2507
MC_164_2	78740	68989	9751	66116	58981	7135	3700	2586	1114	2537
MC_164_3	79919	69726	10193	70504	62544	7960	4134	2894	1240	2818
MC_164_4	81282	71119	10163	72076	64090	7986	4087	2905	1182	2812
MC_164_5	80662	70629	10033	69792	62258	7534	3881	2795	1086	2619
MC_165_1	77073	67365	9708	67688	60046	7642	3880	2734	1146	2753
MC_165_2	75692	66460	9232	58907	52773	6134	3278	2396	882	2248
MC_165_3	77362	67499	9863	67156	59682	7474	3858	2809	1049	2653
MC_166_2	94325	82976	11349	83421	74476	8945	5288	4164	1124	2980
MC_166_3	92784	81842	10942	78432	70279	8153	4950	3856	1094	2783
MC_167_1	77787	68366	9421	61413	55143	6270	3340	2307	1033	2242
MC_167_2	78050	68588	9462	62552	56216	6336	3531	2530	1001	2337
MC_167_3	77240	67784	9456	60945	54558	6387	3441	2414	1027	2316
MC_167_4	79175	69510	9665	65715	58822	6893	3734	2646	1088	2509
MC_167_5	77623	68336	9287	60341	54267	6074	3392	2507	885	2244
MC_167_6	78096	68653	9443	61925	55539	6386	3542	2494	1048	2367
MC_168_1	77138	67852	9286	61212	54893	6319	3468	2494	974	2356
MC_168_2	81819	71797	10022	71125	63497	7628	4141	3036	1105	2898
MC_168_3	79969	70244	9725	65162	58348	6814	3904	2985	919	2686
MC_168_4	79513	70060	9453	62728	56420	6308	3714	2809	905	2540
MC_169_1	76461	66890	9571	65193	58167	7026	3588	2428	1160	2419
MC_169_2	76635	67170	9465	64097	57382	6715	3696	2615	1081	2504
MC_169_3	76000	66604	9396	63157	56409	6748	3641	2601	1040	2490
MC_169_4	76379	66943	9436	64040	57149	6891	3657	2634	1023	2520
MC_169_5	76417	67095	9322	62263	55757	6506	3624	2659	965	2499
MC_170_1	77558	68091	9467	64488	57854	6634	3460	2343	1117	2374
MC_170_2	79264	69464	9800	66319	59221	7098	3697	2622	1075	2561
MC_170_3	78308	68602	9706	65915	58898	7017	3674	2609	1065	2492
MC_170_4	78358	68881	9477	64067	57394	6673	3580	2591	989	2457
MC_171_1	76958	67483	9475	63948	57086	6862	3647	2587	1060	2520
MC_171_2	79012	69014	9998	68736	60934	7802	3956	2843	1113	2731
MC_171_3	77787	67952	9835	67762	60223	7539	3850	2750	1100	2674
MC_171_4	77620	67933	9687	64632	57678	6954	3704	2630	1074	2574
MC_171_5	78396	68589	9807	68786	61067	7719	3917	2817	1100	2716
MC_171_6	79125	69195	9930	68556	61024	7532	3964	2824	1140	2723
MC_172_2	78146	68229	9917	68796	61160	7636	3852	2757	1095	2720
MC_172_3	78263	68524	9739	68081	60633	7448	3708	2673	1035	2633
MC_173_1	78722	68844	9878	68144	60583	7561	3986	2792	1194	2898
MC_173_2	81760	71733	10027	70052	62604	7448	4120	3084	1036	2785
MC_173_3	80070	70199	9871	67360	60262	7098	3924	2881	1043	2736
MC_173_4	80772	70578	10194	72378	64363	8015	4186	2989	1197	2947
MC_174_1	78928	69155	9773	66901	59744	7157	3770	2748	1022	2562
MC_174_2	80347	70255	10092	70915	63036	7879	3993	2817	1176	2765
MC_174_3	80616	70343	10273	72506	64320	8186	4146	2933	1213	2843
MC_174_4	79884	70021	9863	68801	61415	7386	3775	2715	1060	2591
MC_175_2	77707	67977	9730	65994	58814	7180	3700	2555	1145	2558
MC_175_3	78651	68819	9832	66838	59598	7240	3678	2587	1091	2645
MC_176_1	77178	67432	9746	68367	60777	7590	3846	2724	1122	2724
MC_176_2	77910	68196	9714	69557	61891	7666	3778	2638	1140	2706
MC_176_3	77608	67937	9671	66755	59446	7309	3851	2665	1186	2675
MC_176_4	77088	67574	9514	64517	57616	6901	3674	2576	1098	2512
Average all	86215	73132	13083	77075	65907	11168	8433	7002	1431	5959
Average, Parents	86236	73019	13217	77407	66060	11347	8598	7135	1462	6101
Average, Parents - Male	86010	72782	13228	77128	65777	11351	8578	7103	1475	6095
Average, Parents - Female	86434	73227	13208	77652	66308	11344	8615	7164	1451	6106
Average, ASD	86162	73136	13026	76779	65708	11071	8369	6954	1416	5901
Average, ASD - Male	85992	72975	13017	76564	65530	11034	8321	6897	1424	5872
Average, ASD - Female	86619	73569	13050	77361	66188	11172	8500	7107	1393	5981
Average, non-ASD siblings	86148	73268	12880	76687	65763	10924	8170	6782	1388	5749
Average, non-ASD siblings - Male	85971	73111	12860	76404	65514	10890	8252	6878	1375	5765
Average, non-ASD siblings - Female	86305	73407	12898	76939	65984	10955	8097	6697	1401	5734

## Sheet: Supplementary Data 3
Supplementary Data 3. Private variants that are specific to the ASD cohort. Counts of variants by individual that have not been previously annotated in 1000G, gnomAD, GME, or ExAC. The variants are private to each individual, meaning not seen in other individuals in the cohort. Counts are given for private variants that are designated as possibly damaging by either of the used prediction tools (S…
Sample	Private variants	Private coding variants	Private potentially damaging variants
JC_16_1	44	19	8
JC_16_2	45	21	6
JC_16_3	1	0	0
JC_16_4	3	1	1
JC_17_1	50	22	10
JC_17_2	41	19	9
JC_17_3	3	0	0
JC_17_4	10	1	0
JC_18_1	47	19	9
JC_18_2	87	30	8
JC_18_3	8	3	1
JC_18_4	5	1	1
JC_19_1	48	18	8
JC_19_2	61	26	8
JC_19_3	3	2	1
JC_19_4	2	0	0
JC_20_1	80	30	16
JC_20_2	79	29	14
JC_20_3	5	2	2
JC_20_4	2	2	0
JC_21_1	74	24	8
JC_21_2	78	29	12
JC_21_3	2	1	0
JC_21_4	4	0	0
JC_22_1	9	3	1
JC_22_2	23	11	4
JC_22_4	3	2	1
JC_22_5	3	0	0
JC_22_6	4	1	0
JC_23_1	61	24	10
JC_23_2	71	21	1
JC_23_3	5	1	0
JC_23_4	2	1	1
JC_24_1	43	14	6
JC_24_2	54	21	8
JC_24_3	7	2	1
JC_24_4	1	1	1
JC_25_1	35	13	4
JC_25_2	53	11	8
JC_25_3	4	1	1
JC_25_4	3	0	0
JC_26_1	54	26	11
JC_26_2	69	31	11
JC_26_3	2	1	1
JC_27_1	51	25	13
JC_27_2	62	23	10
JC_27_3	5	1	1
JC_27_4	2	0	0
JC_28_1	76	30	11
JC_28_2	52	23	10
JC_28_3	3	1	1
JC_28_4	9	2	0
JC_29_2	111	35	20
JC_29_4	133	54	24
JC_30_1	41	14	6
JC_30_2	58	19	9
JC_30_3	1	1	1
JC_30_4	3	0	0
JC_31_1	74	26	11
JC_31_2	5	1	1
JC_31_3	2	1	0
JC_31_4	51	23	10
JC_32_1	47	16	5
JC_32_2	3	1	0
JC_32_3	58	26	8
JC_32_4	3	0	0
JC_33_1	107	36	17
JC_33_2	102	37	8
JC_33_3	3	1	0
JC_33_4	137	53	21
JC_34_1	52	23	8
JC_34_2	53	22	10
JC_34_3	3	1	0
JC_34_4	5	2	2
MC_001_1	79	26	6
MC_001_2	57	15	4
MC_001_3	21	4	3
MC_001_4	18	2	0
MC_002_1	50	9	2
MC_002_2	59	21	11
MC_002_3	6	0	0
MC_002_4	16	3	1
MC_002_5	13	0	0
MC_003_1	227	73	20
MC_003_2	279	69	22
MC_003_3	47	9	4
MC_004_1	32	10	4
MC_004_2	48	8	1
MC_004_3	27	11	5
MC_004_4	22	7	3
MC_005_1	83	29	15
MC_005_2	72	32	17
MC_005_3	12	1	0
MC_005_5	57	16	5
MC_006_1	75	30	13
MC_006_2	99	30	12
MC_006_3	13	5	2
MC_006_4	22	2	0
MC_007_1	69	15	3
MC_007_2	52	7	3
MC_007_3	19	3	0
MC_007_4	17	4	1
MC_008_2	78	19	5
MC_008_3	92	9	5
MC_008_4	48	8	4
MC_009_2	68	21	8
MC_009_3	93	38	14
MC_010_1	159	41	21
MC_010_2	182	44	24
MC_010_3	24	3	3
MC_011_1	55	15	3
MC_011_2	65	7	1
MC_011_3	25	1	0
MC_012_1	82	24	10
MC_012_2	216	56	27
MC_012_3	32	7	1
MC_013_1	63	8	4
MC_013_2	57	10	2
MC_013_3	20	3	2
MC_013_4	32	6	5
MC_014_1	182	58	30
MC_014_2	167	51	21
MC_014_3	21	6	3
MC_015_1	40	8	2
MC_015_2	36	7	1
MC_015_3	45	18	6
MC_015_4	17	3	0
MC_015_5	76	12	5
MC_015_6	78	35	15
MC_016_1	119	35	18
MC_016_2	56	13	8
MC_016_3	28	10	6
MC_017_1	188	54	21
MC_017_2	192	52	23
MC_017_3	25	8	6
MC_018_2	104	29	11
MC_018_3	106	28	15
MC_019_3	138	38	15
MC_020_1	88	24	7
MC_020_2	76	19	12
MC_020_4	21	7	2
MC_021_1	172	43	17
MC_021_2	165	40	17
MC_021_3	22	5	2
MC_022_2	69	28	12
MC_022_3	63	22	8
MC_022_4	78	23	9
MC_023_1	17	1	0
MC_023_2	28	8	3
MC_023_3	23	5	3
MC_023_4	12	1	0
MC_023_5	14	3	1
MC_024_1	81	29	14
MC_024_2	49	8	3
MC_024_3	29	4	2
MC_024_4	20	1	0
MC_025_1	40	7	4
MC_025_2	42	14	7
MC_025_3	24	10	6
MC_025_4	15	5	2
MC_026_1	38	11	4
MC_026_2	55	13	10
MC_026_3	28	4	3
MC_026_4	746	352	210
MC_027_1	41	13	7
MC_027_2	46	12	4
MC_027_3	31	7	4
MC_027_4	19	2	1
MC_028_1	36	9	2
MC_028_2	48	20	11
MC_028_3	10	1	1
MC_028_4	14	1	0
MC_029_1	113	23	13
MC_029_2	49	13	6
MC_029_3	33	8	4
MC_029_4	100	21	9
MC_030_1	38	14	5
MC_030_3	58	22	12
MC_030_4	51	13	6
MC_030_5	86	23	6
MC_031_1	79	16	7
MC_031_2	79	25	12
MC_031_3	16	5	2
MC_032_1	118	27	11
MC_032_2	130	44	19
MC_032_3	20	2	0
MC_033_1	69	17	7
MC_033_2	54	16	8
MC_033_4	22	2	2
MC_034_2	152	39	13
MC_034_3	145	34	22
MC_035_1	61	22	6
MC_035_2	68	18	6
MC_035_3	35	11	4
MC_035_4	33	6	0
MC_035_5	26	6	4
MC_035_6	22	1	0
MC_036_1	88	22	11
MC_036_2	68	17	7
MC_036_3	35	10	5
MC_036_4	38	8	2
MC_036_5	18	1	1
MC_037_1	46	9	5
MC_037_2	54	16	6
MC_037_3	18	2	0
MC_037_4	55	11	6
MC_038_1	51	12	5
MC_038_2	63	13	4
MC_038_3	17	4	2
MC_038_4	17	1	0
MC_038_5	31	7	3
MC_039_1	67	22	11
MC_039_2	38	4	3
MC_039_3	17	1	1
MC_039_4	36	8	2
MC_040_3	136	37	13
MC_041_1	34	10	1
MC_041_2	29	7	3
MC_041_3	19	2	1
MC_041_4	31	2	0
MC_041_5	23	5	1
MC_042_1	78	20	6
MC_042_2	74	19	8
MC_042_3	22	5	2
MC_043_1	103	30	17
MC_043_2	71	18	6
MC_043_3	75	21	7
MC_044_1	35	9	3
MC_044_2	27	6	2
MC_044_3	31	15	6
MC_044_4	19	3	2
MC_044_5	196	46	18
MC_044_6	16	3	2
MC_045_1	63	16	8
MC_045_2	73	22	8
MC_045_3	27	9	4
MC_045_4	28	10	3
MC_046_1	70	19	7
MC_046_2	50	17	8
MC_046_3	17	3	2
MC_047_1	30	7	2
MC_047_2	17	4	0
MC_047_3	15	3	2
MC_047_4	19	3	1
MC_047_5	12	2	0
MC_047_6	16	3	0
MC_048_1	54	10	3
MC_048_2	46	17	10
MC_048_3	17	6	4
MC_048_4	23	6	3
MC_049_1	47	8	2
MC_049_2	50	16	7
MC_049_3	16	2	0
MC_049_4	22	5	4
MC_050_1	125	35	15
MC_050_2	67	22	6
MC_050_3	31	2	1
MC_050_4	110	29	9
MC_051_1	39	12	6
MC_051_2	32	10	4
MC_051_3	171	65	23
MC_051_4	25	6	4
MC_051_5	23	7	1
MC_051_6	23	7	4
MC_052_1	47	2	0
MC_052_2	72	13	4
MC_052_3	30	5	2
MC_052_5	45	6	2
MC_053_1	101	31	16
MC_053_2	124	35	11
MC_053_3	67	22	11
MC_053_4	32	7	2
MC_054_1	20	5	4
MC_054_2	48	17	3
MC_054_3	37	8	2
MC_054_4	26	6	2
MC_054_5	41	8	2
MC_055_2	157	44	19
MC_055_3	95	18	12
MC_056_1	38	13	6
MC_056_2	90	28	11
MC_056_3	43	9	5
MC_057_1	19	9	2
MC_057_2	46	14	3
MC_057_3	27	1	1
MC_057_4	29	7	5
MC_058_1	27	4	2
MC_058_2	32	5	2
MC_058_3	44	13	7
MC_058_4	33	12	5
MC_058_5	33	5	4
MC_059_1	79	18	8
MC_059_2	91	35	11
MC_059_3	39	8	2
MC_059_4	38	15	14
MC_060_1	84	25	11
MC_060_2	66	13	4
MC_060_3	33	8	4
MC_061_1	96	21	14
MC_061_2	111	28	14
MC_061_4	29	7	4
MC_062_1	40	12	4
MC_062_2	32	12	5
MC_062_3	18	2	2
MC_062_4	22	3	0
MC_063_1	52	9	2
MC_063_2	42	4	3
MC_063_3	93	12	2
MC_063_4	27	7	3
MC_063_5	27	7	6
MC_064_1	53	18	6
MC_064_2	65	14	6
MC_064_3	37	6	2
MC_064_4	56	3	2
MC_065_1	57	16	10
MC_065_2	94	37	16
MC_065_3	12	0	0
MC_066_1	87	33	18
MC_066_2	78	21	8
MC_066_3	30	4	1
MC_067_1	58	10	3
MC_067_2	65	20	11
MC_067_3	29	13	7
MC_067_4	37	18	10
MC_068_1	32	10	5
MC_068_2	51	16	5
MC_068_3	17	0	0
MC_068_4	20	0	0
MC_068_5	89	26	12
MC_069_2	35	11	3
MC_069_3	66	18	9
MC_069_4	89	28	10
MC_070_1	27	4	2
MC_070_2	35	12	7
MC_070_3	18	2	0
MC_070_4	24	2	2
MC_070_5	37	8	1
MC_070_6	112	9	6
MC_071_1	230	51	20
MC_071_2	210	69	25
MC_071_3	55	8	6
MC_071_4	30	8	4
MC_072_1	61	15	7
MC_072_2	105	18	5
MC_072_3	26	4	3
MC_072_4	28	8	2
MC_073_1	175	53	24
MC_073_2	201	58	27
MC_073_3	85	39	21
MC_074_1	34	12	8
MC_074_2	57	13	6
MC_074_3	55	22	19
MC_074_4	38	17	9
MC_074_5	30	2	1
MC_075_1	49	9	2
MC_075_2	49	14	10
MC_075_3	20	4	3
MC_075_4	14	4	0
MC_076_1	43	12	4
MC_076_2	36	8	2
MC_076_3	20	3	0
MC_076_4	24	4	3
MC_077_2	68	14	5
MC_077_3	75	12	6
MC_077_4	96	36	15
MC_078_1	44	17	6
MC_078_2	48	15	5
MC_078_3	25	4	2
MC_078_4	25	10	7
MC_079_1	359	106	39
MC_079_2	100	24	9
MC_079_3	27	8	4
MC_080_1	47	12	6
MC_080_2	61	24	13
MC_080_3	20	1	1
MC_080_4	26	8	6
MC_080_5	19	2	1
MC_081_1	125	23	7
MC_081_2	120	29	12
MC_081_3	24	2	2
MC_081_4	33	3	3
MC_082_1	32	9	3
MC_082_2	47	9	5
MC_082_3	28	4	3
MC_082_4	13	0	0
MC_083_1	85	20	6
MC_083_2	47	21	9
MC_083_3	24	8	5
MC_083_4	28	5	4
MC_084_1	56	19	5
MC_084_2	74	32	11
MC_084_3	34	8	2
MC_084_4	41	14	8
MC_085_1	74	24	12
MC_085_2	63	13	9
MC_085_3	30	2	1
MC_085_4	30	5	3
MC_086_1	23	5	2
MC_086_2	21	4	2
MC_086_3	31	6	1
MC_086_4	12	2	1
MC_086_5	17	5	4
MC_087_2	33	6	3
MC_087_3	35	9	6
MC_087_4	38	5	4
MC_087_5	36	11	4
MC_088_1	54	13	3
MC_088_2	19	2	2
MC_088_3	72	22	7
MC_088_4	12	1	1
MC_088_5	55	12	6
MC_089_1	94	23	6
MC_089_2	80	14	7
MC_089_3	16	4	3
MC_089_4	26	8	5
MC_089_5	73	26	12
MC_090_1	197	55	18
MC_090_2	198	55	23
MC_090_3	31	5	3
MC_091_1	114	21	12
MC_091_2	37	10	5
MC_091_3	132	36	19
MC_091_4	80	18	5
MC_091_5	19	5	3
MC_092_1	35	9	6
MC_092_2	30	8	5
MC_092_3	48	22	14
MC_092_4	21	1	1
MC_092_5	18	0	0
MC_093_1	65	18	8
MC_093_2	35	6	3
MC_093_3	33	2	1
MC_093_4	38	4	1
MC_094_1	37	10	2
MC_094_2	62	10	5
MC_094_3	37	11	9
MC_094_4	24	2	0
MC_094_5	33	9	5
MC_095_1	89	22	6
MC_095_2	88	15	7
MC_095_3	21	2	1
MC_096_1	157	30	14
MC_096_2	74	21	10
MC_096_3	111	19	8
MC_097_1	25	9	2
MC_097_2	25	5	1
MC_097_3	43	14	4
MC_097_4	42	20	13
MC_097_5	22	2	0
MC_098_1	94	28	9
MC_098_2	97	23	7
MC_098_3	21	2	2
MC_098_4	15	4	2
MC_099_2	145	56	24
MC_099_3	141	38	12
MC_100_2	57	14	8
MC_100_3	88	19	5
MC_100_4	72	19	9
MC_101_1	132	41	21
MC_101_2	136	37	14
MC_101_3	20	2	1
MC_102_2	66	14	9
MC_102_3	131	42	16
MC_102_4	114	27	13
MC_103_1	85	23	10
MC_103_2	44	11	6
MC_103_3	25	2	1
MC_103_4	95	23	11
MC_104_1	45	14	7
MC_104_2	60	21	8
MC_104_3	68	29	17
MC_104_4	13	4	4
MC_105_1	151	26	14
MC_105_2	165	38	13
MC_105_3	49	8	4
MC_105_4	39	7	5
MC_106_1	64	20	9
MC_106_2	45	14	2
MC_106_3	18	1	1
MC_106_4	15	1	1
MC_107_1	80	26	12
MC_107_2	40	9	3
MC_107_3	20	5	5
MC_108_1	96	31	12
MC_108_2	50	16	9
MC_108_3	96	23	11
MC_108_4	26	7	4
MC_108_5	16	1	1
MC_109_1	47	10	2
MC_109_2	32	6	3
MC_109_3	17	5	1
MC_109_4	7	1	0
MC_109_5	17	3	1
MC_110_1	37	11	5
MC_110_2	38	9	5
MC_110_3	28	8	5
MC_110_4	21	0	0
MC_110_5	18	4	1
MC_111_1	49	10	6
MC_111_2	52	16	6
MC_111_3	48	21	13
MC_111_4	47	14	2
MC_111_5	32	8	5
MC_112_2	87	26	9
MC_112_3	85	18	6
MC_113_1	72	17	8
MC_113_2	75	15	3
MC_113_3	29	2	0
MC_113_4	29	11	8
MC_113_5	20	0	0
MC_114_1	63	17	4
MC_114_2	110	23	8
MC_114_3	15	4	1
MC_115_1	84	19	8
MC_115_2	59	16	6
MC_115_3	17	2	1
MC_115_4	11	3	0
MC_116_1	49	10	6
MC_116_2	21	2	1
MC_116_3	23	4	4
MC_116_4	53	21	9
MC_117_1	65	14	4
MC_117_2	168	48	18
MC_117_3	16	2	0
MC_117_4	18	1	0
MC_118_1	44	7	2
MC_118_2	46	11	6
MC_118_3	10	1	0
MC_118_4	11	1	1
MC_118_5	20	6	2
MC_119_1	76	16	6
MC_119_2	42	11	4
MC_119_3	7	3	0
MC_119_4	20	6	1
MC_120_1	157	49	14
MC_120_2	156	35	18
MC_120_3	12	3	1
MC_121_1	36	8	5
MC_121_2	28	8	1
MC_121_3	13	2	0
MC_121_4	24	8	2
MC_121_5	19	1	0
MC_121_6	6	2	0
MC_122_1	120	28	14
MC_122_2	75	19	5
MC_122_3	28	5	4
MC_123_1	80	18	8
MC_123_2	57	15	6
MC_123_3	38	19	8
MC_123_4	28	7	4
MC_123_5	43	3	2
MC_124_1	70	16	10
MC_124_2	54	12	5
MC_124_3	106	25	10
MC_124_4	76	15	4
MC_124_5	42	6	4
MC_124_6	37	16	8
MC_125_1	84	13	4
MC_125_2	72	18	7
MC_125_3	26	7	3
MC_125_4	19	3	1
MC_126_1	192	59	24
MC_126_2	189	51	14
MC_126_3	49	1	0
MC_127_1	23	2	0
MC_127_2	38	4	1
MC_127_3	28	6	1
MC_127_4	23	4	1
MC_127_5	17	2	2
MC_128_1	60	17	7
MC_128_2	96	34	19
MC_128_3	18	4	2
MC_128_4	24	10	6
MC_129_2	50	10	3
MC_129_3	51	10	4
MC_129_4	33	6	2
MC_129_5	39	12	7
MC_130_2	160	46	14
MC_130_3	200	56	23
MC_131_2	75	25	11
MC_131_3	86	31	16
MC_131_4	128	33	18
MC_132_1	84	19	10
MC_132_2	71	20	10
MC_132_3	24	3	2
MC_132_4	29	3	2
MC_133_1	93	15	3
MC_133_3	100	19	10
MC_134_2	49	22	9
MC_134_3	67	26	11
MC_134_4	101	24	11
MC_134_5	98	25	9
MC_135_1	46	22	15
MC_135_2	48	10	4
MC_135_3	58	9	3
MC_135_4	33	5	2
MC_135_5	15	3	1
MC_136_1	130	51	23
MC_136_2	130	37	13
MC_136_3	63	23	10
MC_136_4	37	9	4
MC_137_1	297	102	41
MC_137_2	327	90	43
MC_138_1	101	37	13
MC_138_2	102	27	12
MC_138_3	28	3	2
MC_138_4	33	3	2
MC_139_1	45	12	7
MC_139_2	32	5	1
MC_139_3	32	6	5
MC_139_4	16	3	1
MC_139_5	20	2	1
MC_140_1	89	22	14
MC_140_2	85	22	11
MC_140_3	34	8	6
MC_141_1	64	16	6
MC_141_2	65	14	5
MC_141_3	66	25	15
MC_142_1	62	13	3
MC_142_2	49	21	11
MC_142_3	28	4	4
MC_142_4	69	21	10
MC_143_1	14	9	4
MC_143_2	25	4	3
MC_143_4	2	1	1
MC_143_5	2	0	0
MC_144_2	17	3	2
MC_144_3	39	14	4
MC_144_4	36	7	3
MC_144_5	24	3	3
MC_145_1	32	11	4
MC_145_2	8	1	0
MC_145_3	4	1	0
MC_145_4	4	1	0
MC_146_1	57	27	12
MC_146_2	57	16	8
MC_146_3	7	2	2
MC_147_1	29	6	2
MC_147_2	23	5	1
MC_147_3	2	0	0
MC_148_1	30	7	3
MC_148_2	37	16	9
MC_148_3	4	1	1
MC_148_4	4	0	0
MC_149_1	59	14	10
MC_149_2	26	5	2
MC_149_3	1	0	0
MC_149_4	46	12	2
MC_150_1	32	8	4
MC_150_2	30	5	3
MC_150_3	1	0	0
MC_150_4	3	1	1
MC_151_1	26	11	2
MC_151_2	15	6	3
MC_151_3	4	2	1
MC_151_4	1	0	0
MC_152_1	79	21	9
MC_152_2	90	34	16
MC_152_3	2	0	0
MC_153_1	39	12	4
MC_153_2	42	17	8
MC_153_3	1	1	0
MC_153_4	39	14	5
MC_154_2	40	8	4
MC_154_3	41	9	4
MC_155_1	110	41	13
MC_155_2	123	47	19
MC_155_3	3	0	0
MC_156_2	139	56	28
MC_156_3	86	31	13
MC_157_1	9	4	2
MC_157_2	12	5	1
MC_157_3	1	1	1
MC_157_4	3	0	0
MC_157_5	1	1	1
MC_158_1	38	15	8
MC_158_3	32	18	13
MC_159_1	21	11	6
MC_159_2	25	6	0
MC_159_3	3	1	1
MC_159_4	4	2	1
MC_159_5	3	1	1
MC_160_1	289	99	34
MC_160_2	187	71	21
MC_160_3	105	44	15
MC_160_4	8	1	1
MC_161_1	49	23	8
MC_161_3	54	25	12
MC_162_2	3	1	0
MC_162_3	8	4	2
MC_162_4	2	2	2
MC_162_5	2	0	0
MC_162_6	1	0	0
MC_162_7	4	3	2
MC_163_1	14	6	1
MC_163_2	11	4	3
MC_163_3	1	0	0
MC_163_4	3	1	1
MC_163_5	1	0	0
MC_164_1	21	3	0
MC_164_2	13	1	1
MC_164_4	1	0	0
MC_164_5	3	0	0
MC_165_1	56	18	9
MC_165_2	59	30	9
MC_165_3	2	0	0
MC_166_2	54	14	3
MC_166_3	67	26	13
MC_167_1	6	1	1
MC_167_2	9	4	2
MC_167_4	3	2	1
MC_167_5	1	0	0
MC_168_1	56	28	13
MC_168_2	69	28	11
MC_168_3	3	0	0
MC_168_4	2	0	0
MC_169_1	8	2	0
MC_169_2	7	1	0
MC_169_3	1	0	0
MC_169_5	1	1	0
MC_170_1	21	8	1
MC_170_2	26	7	4
MC_170_3	5	1	1
MC_170_4	4	0	0
MC_171_1	4	1	0
MC_171_2	10	1	1
MC_171_3	4	1	1
MC_171_4	4	1	0
MC_171_5	1	0	0
MC_171_6	3	2	1
MC_172_2	51	21	11
MC_172_3	55	23	14
MC_173_1	49	19	9
MC_173_2	58	23	11
MC_173_3	2	1	0
MC_173_4	4	1	1
MC_174_1	25	6	2
MC_174_2	33	7	4
MC_174_3	3	0	0
MC_174_4	3	2	1
MC_175_2	44	11	3
MC_175_3	126	42	15
MC_176_1	63	21	6
MC_176_2	117	45	20
Average all	52	15	6
Average, Parents	71	20	8
Average, Parents - Male	71	20	8
Average, Parents - Female	71	20	8
Average, ASD	33	9	4
Average, ASD - Male	32	8	4
Average, ASD - Female	35	10	5
Average, non-ASD siblings	35	9	4
Average, non-ASD siblings - Male	32	7	3
Average, non-ASD siblings - Female	38	11	5

## Sheet: Supplementary Data 4
Supplementary Data 4. Variants that segregate with ASD identified by whole exome sequencing in individuals with ASD from the cohort. Variant counts by individual with ASD for rare quality filtered variants defined as having a MAF < 1% in all populations (1000G, gnomAD, GME, and ExAC) that are de novo, inherited homozygous, compound heterozygous, or X-linked. * Samples with a missing parent sample…
			De novo						Inherited homozygous				Compound heterozygous			X-linked
Individual with ASD	Sex		All	SNVs	Indels	Noncoding	Coding		All	Noncoding	Coding		All	Genes		All	Noncoding	Coding
JC_16_3	Female		─	─	─	─	─		68	46	22		14	5		─	─	─
JC_17_3	Male		─	─	─	─	─		45	26	19		8	4		21	5	16
JC_18_3	Male		3	3	0	0	3		75	45	30		─	─		27	12	15
JC_19_3	Female		2	2	0	1	1		45	29	16		14	7		─	─	─
JC_20_3	Male		2	2	0	1	1		50	41	9		6	3		24	12	12
JC_21_3	Male		1	0	1	0	1		58	31	27		15	6		24	13	11
JC_22_3	Male		─	─	─	─	─		57	36	21		12	2		15	10	5
JC_22_4	Male		3	3	0	1	2		100	50	50		18	3		13	7	6
JC_22_5	Male		─	─	─	─	─		49	40	9		24	4		16	11	5
JC_23_3	Male		1	1	0	0	1		70	57	13		8	4		3	1	2
JC_24_3	Male		3	3	0	1	2		96	56	40		14	7		18	5	13
JC_25_3	Female		1	1	0	0	1		103	67	36		10	5		─	─	─
JC_26_3	Male		2	2	0	1	1		54	41	13		8	4		1	0	1
JC_27_3	Female		2	1	1	1	1		64	23	41		4	2		─	─	─
JC_28_3	Male		2	2	0	1	1		64	40	24		4	2		11	10	1
JC_30_3	Female		1	1	0	0	1		159	85	74		13	4		─	─	─
JC_31_3	Male		1	1	0	0	1		62	53	9		8	4		3	3	0
JC_32_3	Female		38	38	0	12	26		70	39	31		12	5		─	─	─
JC_33_3	Female		1	0	1	0	1		48	37	11		29	11		─	─	─
JC_34_3	Male		2	2	0	1	1		78	41	37		8	4		13	8	5
MC_001_3	Male		─	─	─	─	─		274	197	77		90	17		30	10	20
MC_001_4	Male		─	─	─	─	─		222	157	65		108	23		35	15	20
MC_002_3	Male		─	─	─	─	─		153	140	13		8	2		8	4	4
MC_002_4	Male		─	─	─	─	─		155	110	45		8	2		12	3	9
MC_003_3	Female		23	22	1	20	3		─	─	─		─	─		─	─	─
MC_004_3	Male		1	1	0	0	1		128	87	41		4	2		6	3	3
MC_005_3	Male		4	4	0	3	1		─	─	─		─	─		12	2	10
MC_006_3	Male		1	1	0	0	1		187	154	33		6	3		41	14	27
MC_007_3	Male		15	15	0	12	3		─	─	─		─	─		8	6	2
MC_008_3*	Male		14	11	3	12	2		379	297	82		─	─		18	8	10
MC_009_2*	Male		13	11	2	6	7		503	364	139		─	─		32	18	14
MC_010_3	Female		─	─	─	─	─		247	179	68		12	5		─	─	─
MC_011_3	Female		1	1	0	0	1		150	121	29		13	6		─	─	─
MC_012_3	Male		─	─	─	─	─		190	139	51		4	2		38	19	19
MC_013_3	Female		─	─	─	─	─		243	210	33		16	4		─	─	─
MC_013_4	Female		─	─	─	─	─		174	138	36		34	8		─	─	─
MC_014_3	Male		─	─	─	─	─		364	269	95		48	23		26	7	19
MC_015_3*	Female		20	16	4	4	16		─	─	─		─	─		─	─	─
MC_015_4	Male		─	─	─	─	─		228	197	31		6	3		18	7	11
MC_016_3	Male		─	─	─	─	─		143	99	44		4	2		16	11	5
MC_017_3	Male		1	0	1	0	1		175	121	54		12	6		13	3	10
MC_018_3*	Male		16	14	2	9	7		591	456	135		─	─		44	20	24
MC_019_3*	Male		28	25	3	10	18		─	─	─		─	─		─	─	─
MC_021_3	Male		─	─	─	─	─		182	142	40		13	5		17	7	10
MC_022_3*	Male		10	10	0	2	8		577	429	148		─	─		55	34	21
MC_022_4*	Female		11	9	2	5	6		485	398	87		─	─		─	─	─
MC_023_3	Male		1	1	0	1	0		121	94	27		2	1		2	2	0
MC_024_3	Male		─	─	─	─	─		258	179	79		54	13		21	7	14
MC_024_4	Female		─	─	─	─	─		247	175	72		108	25		─	─	─
MC_025_3	Male		─	─	─	─	─		123	85	38		12	3		32	16	16
MC_025_4	Male		1	0	1	1	0		150	126	24		22	5		25	6	19
MC_026_3	Male		1	1	0	0	1		126	95	31		─	─		13	4	9
MC_027_3	Male		─	─	─	─	─		186	130	56		8	3		10	2	8
MC_028_3	Male		─	─	─	─	─		203	151	52		2	1		18	11	7
MC_029_3	Female		─	─	─	─	─		152	108	44		6	3		─	─	─
MC_030_3*	Male		5	5	0	3	2		335	299	36		─	─		─	─	─
MC_031_3	Female		─	─	─	─	─		172	158	14		9	4		─	─	─
MC_032_3	Male		─	─	─	─	─		250	176	74		22	10		23	15	8
MC_034_3*	Male		7	6	1	5	2		418	301	117		─	─		16	5	11
MC_035_3	Male		2	1	1	1	1		120	94	26		6	3		5	2	3
MC_036_3	Male		─	─	─	─	─		158	127	31		10	5		25	20	5
MC_037_3	Female		─	─	─	─	─		206	165	41		2	1		─	─	─
MC_038_3	Male		─	─	─	─	─		190	139	51		6	1		19	6	13
MC_038_4	Female		─	─	─	─	─		195	156	39		6	1		─	─	─
MC_038_5	Female		─	─	─	─	─		137	99	38		6	1		─	─	─
MC_039_3	Male		─	─	─	─	─		122	90	32		2	1		17	7	10
MC_040_3*	Male		13	11	2	4	9		─	─	─		─	─		─	─	─
MC_041_3	Male		─	─	─	─	─		146	111	35		8	4		5	5	0
MC_042_3	Male		─	─	─	─	─		191	163	28		5	2		8	4	4
MC_043_3*	Male		7	5	2	4	3		551	442	109		─	─		32	25	7
MC_044_3	Male		─	─	─	─	─		111	95	16		2	1		19	10	9
MC_045_3	Male		─	─	─	─	─		345	263	82		38	16		30	13	17
MC_046_3	Male		─	─	─	─	─		206	161	45		6	3		11	5	6
MC_047_3	Male		1	0	1	0	1		136	107	29		8	2		16	10	6
MC_047_4	Female		─	─	─	─	─		48	48	0		─	─		─	─	─
MC_048_3	Male		─	─	─	─	─		157	121	36		2	1		6	0	6
MC_049_4	Female		─	─	─	─	─		143	107	36		9	4		─	─	─
MC_050_3	Male		─	─	─	─	─		128	86	42		22	7		9	6	3
MC_051_4	Male		2	1	1	0	2		97	75	22		9	4		19	6	13
MC_053_3	Male		─	─	─	─	─		126	81	45		52	11		7	2	5
MC_053_4	Male		17	17	0	10	7		─	─	─		─	─		20	5	15
MC_054_3	Male		8	6	2	5	3		─	─	─		─	─		2	1	1
MC_055_3*	Male		22	20	2	11	11		463	348	115		─	─		38	26	12
MC_056_3	Female		4	3	1	4	0		─	─	─		─	─		─	─	─
MC_057_3	Female		4	4	0	4	0		─	─	─		─	─		─	─	─
MC_057_4	Male		─	─	─	─	─		─	─	─		─	─		9	4	5
MC_058_4	Male		─	─	─	─	─		─	─	─		─	─		6	4	2
MC_059_3	Male		─	─	─	─	─		79	59	20		4	2		1	1	0
MC_060_3	Male		─	─	─	─	─		146	106	40		8	4		15	4	11
MC_061_4	Male		─	─	─	─	─		117	93	24		4	1		19	8	11
MC_062_4	Female		1	1	0	0	1		98	60	38		─	─		─	─	─
MC_063_4	Male		─	─	─	─	─		97	58	39		16	4		18	7	11
MC_063_5	Male		─	─	─	─	─		103	73	30		8	1		18	5	13
MC_064_3	Male		─	─	─	─	─		117	89	28		4	1		14	7	7
MC_065_3	Female		─	─	─	─	─		194	152	42		10	5		─	─	─
MC_066_3	Male		1	1	0	0	1		197	140	57		12	6		20	11	9
MC_067_3	Male		─	─	─	─	─		162	117	45		8	4		6	4	2
MC_068_3	Male		─	─	─	─	─		189	150	39		12	4		5	5	0
MC_069_3*	Female		14	14	0	4	10		403	328	75		─	─		─	─	─
MC_070_5	Male		─	─	─	─	─		80	59	21		2	1		5	1	4
MC_071_4	Female		─	─	─	─	─		134	82	52		22	10		─	─	─
MC_072_3	Male		─	─	─	─	─		149	127	22		6	3		6	3	3
MC_073_3	Female		─	─	─	─	─		129	93	36		21	10		─	─	─
MC_074_3	Female		─	─	─	─	─		132	91	41		─	─		─	─	─
MC_075_3	Female		─	─	─	─	─		117	92	25		2	1		─	─	─
MC_076_3	Male		─	─	─	─	─		171	130	41		─	─		17	9	8
MC_076_4	Male		1	1	0	0	1		176	126	50		16	4		29	7	22
MC_077_3*	Male		2	1	1	1	1		303	199	104		─	─		15	5	10
MC_077_4*	Female		1	1	0	0	1		273	210	63		─	─		─	─	─
MC_078_4	Female		─	─	─	─	─		128	94	34		6	2		─	─	─
MC_079_3	Male		─	─	─	─	─		131	105	26		19	9		11	1	10
MC_080_5	Male		─	─	─	─	─		75	62	13		─	─		6	2	4
MC_081_4	Male		─	─	─	─	─		157	125	32		8	4		14	8	6
MC_082_4	Male		─	─	─	─	─		127	90	37		─	─		16	8	8
MC_083_3	Female		─	─	─	─	─		118	88	30		14	7		─	─	─
MC_084_3	Male		─	─	─	─	─		─	─	─		─	─		12	9	3
MC_084_4	Female		─	─	─	─	─		─	─	─		─	─		─	─	─
MC_085_4	Male		─	─	─	─	─		96	79	17		9	4		4	1	3
MC_086_3	Male		─	─	─	─	─		82	58	24		4	2		4	2	2
MC_087_5*	Female		─	─	─	─	─		116	100	16		─	─		─	─	─
MC_088_3	Female		3	3	0	2	1		157	120	37		─	─		─	─	─
MC_088_4	Female		─	─	─	─	─		224	157	67		30	5		─	─	─
MC_088_5	Male		2	2	0	1	1		108	68	40		─	─		7	1	6
MC_089_4	Male		─	─	─	─	─		178	133	45		16	6		2	1	1
MC_090_3	Male		1	0	1	1	0		143	114	29		16	8		13	1	12
MC_091_5	Male		─	─	─	─	─		148	105	43		─	─		8	2	6
MC_092_3	Male		─	─	─	─	─		101	73	28		2	1		7	3	4
MC_093_4	Male		─	─	─	─	─		108	69	39		4	2		13	3	10
MC_094_3	Male		─	─	─	─	─		103	62	41		6	3		12	5	7
MC_095_3	Female		─	─	─	─	─		201	143	58		6	3		─	─	─
MC_097_5	Male		─	─	─	─	─		102	77	25		6	3		5	3	2
MC_098_3	Male		─	─	─	─	─		101	79	22		4	2		12	7	5
MC_099_3*	Male		23	22	1	12	11		567	449	118		─	─		16	8	8
MC_100_4*	Male		12	11	1	5	7		318	263	55		─	─		19	12	7
MC_101_3	Male		─	─	─	─	─		242	189	53		14	7		31	12	19
MC_102_3*	Female		11	11	0	6	5		386	318	68		─	─		─	─	─
MC_103_3	Male		─	─	─	─	─		169	144	25		4	2		19	14	5
MC_104_3	Male		─	─	─	─	─		124	111	13		─	─		24	9	15
MC_105_3	Male		─	─	─	─	─		98	77	21		─	─		3	0	3
MC_106_3	Female		─	─	─	─	─		181	133	48		16	4		─	─	─
MC_106_4	Female		1	1	0	0	1		243	201	42		24	6		─	─	─
MC_107_3	Female		─	─	─	─	─		243	210	33		4	2		─	─	─
MC_108_4	Female		─	─	─	─	─		144	107	37		16	4		─	─	─
MC_108_5	Female		─	─	─	─	─		126	91	35		16	4		─	─	─
MC_109_3	Male		1	1	0	1	0		113	100	13		2	1		5	3	2
MC_110_3	Male		─	─	─	─	─		187	165	22		─	─		5	2	3
MC_111_3	Male		1	1	0	0	1		152	122	30		6	3		21	14	7
MC_112_3*	Male		18	18	0	10	8		591	455	136		─	─		33	20	13
MC_113_3	Male		─	─	─	─	─		178	143	35		6	2		9	2	7
MC_114_3	Male		─	─	─	─	─		202	166	36		7	3		19	11	8
MC_115_4	Male		─	─	─	─	─		150	124	26		2	1		22	13	9
MC_116_3	Female		1	1	0	0	1		196	150	46		92	23		─	─	─
MC_116_4	Male		15	14	1	5	10		306	232	74		4	1		10	4	6
MC_117_3	Male		─	─	─	─	─		184	154	30		24	6		31	19	12
MC_117_4	Male		─	─	─	─	─		193	160	33		24	6		29	18	11
MC_118_3	Male		─	─	─	─	─		125	111	14		4	2		25	11	14
MC_119_4	Male		─	─	─	─	─		191	155	36		4	2		20	11	9
MC_120_3	Male		─	─	─	─	─		172	141	31		30	14		25	10	15
MC_121_3	Male		1	1	0	0	1		167	137	30		4	1		26	17	9
MC_121_4	Male		1	1	0	1	0		135	98	37		8	2		5	5	0
MC_122_3	Male		2	2	0	1	1		178	145	33		8	4		16	6	10
MC_123_5	Male		─	─	─	─	─		88	50	38		12	6		2	1	1
MC_124_6	Male		2	2	0	0	2		103	86	17		2	1		10	2	8
MC_125_3	Male		─	─	─	─	─		261	225	36		8	2		16	5	11
MC_125_4	Male		2	2	0	0	2		187	154	33		16	4		22	12	10
MC_126_3	Male		3	2	1	2	1		235	170	65		44	19		25	14	11
MC_127_3	Male		─	─	─	─	─		144	117	27		4	2		14	7	7
MC_128_4	Male		─	─	─	─	─		183	145	38		16	8		18	4	14
MC_129_5*	Male		4	3	1	1	3		352	259	93		─	─		35	13	22
MC_130_3*	Female		16	15	1	6	10		430	336	94		─	─		─	─	─
MC_131_3*	Female		7	7	0	3	4		407	323	84		─	─		─	─	─
MC_132_4	Female		─	─	─	─	─		115	91	24		4	2		─	─	─
MC_133_3*	Male		7	7	0	5	2		239	184	55		─	─		─	─	─
MC_134_3*	Male		3	3	0	0	3		244	167	77		─	─		1	1	0
MC_135_3	Male		─	─	─	─	─		136	95	41		4	2		25	15	10
MC_136_3	Male		─	─	─	─	─		135	103	32		14	5		3	0	3
MC_138_3	Male		─	─	─	─	─		159	115	44		20	5		13	4	9
MC_138_4	Male		─	─	─	─	─		142	116	26		26	6		11	2	9
MC_139_3	Male		─	─	─	─	─		109	100	9		─	─		9	1	8
MC_140_3	Female		1	1	0	0	1		132	95	37		6	3		─	─	─
MC_141_3	Male		1	1	0	0	1		142	110	32		4	2		17	17	0
MC_142_3	Male		─	─	─	─	─		168	113	55		10	5		8	4	4
MC_144_3*	Male		20	19	1	8	12		113	70	43		─	─		23	14	9
MC_145_3	Male		2	2	0	1	1		76	57	19		8	4		17	11	6
MC_146_3	Male		3	2	1	1	2		68	34	34		18	9		30	12	18
MC_147_3	Male		─	─	─	─	─		64	34	30		6	3		8	6	2
MC_148_3	Male		2	2	0	1	1		54	34	20		─	─		9	8	1
MC_149_3	Male		─	─	─	─	─		49	33	16		2	1		12	2	10
MC_150_3	Male		─	─	─	─	─		50	37	13		8	3		13	9	4
MC_151_3	Male		2	2	0	0	2		60	40	20		6	3		15	7	8
MC_152_3	Female		─	─	─	─	─		94	62	32		14	5		─	─	─
MC_153_3	Female		1	1	0	0	1		72	42	30		4	2		─	─	─
MC_154_3*	Male		21	17	4	12	9		263	179	84		─	─		19	9	10
MC_155_3	Male		─	─	─	─	─		79	45	34		21	9		20	9	11
MC_156_3*	Male		53	50	3	25	28		255	168	87		─	─		35	18	17
MC_157_3	Male		1	1	0	0	1		40	38	2		─	─		7	2	5
MC_158_3*	Male		22	20	2	5	17		─	─	─		─	─		─	─	─
MC_159_3	Male		1	1	0	0	1		70	34	36		22	5		10	3	7
MC_159_5	Female		1	1	0	0	1		62	39	23		26	6		─	─	─
MC_160_3	Female		78	71	7	34	44		43	29	14		14	5		─	─	─
MC_161_3*	Male		37	34	3	13	24		245	166	79		─	─		─	─	─
MC_162_3*	Male		5	5	0	1	4		77	51	26		─	─		10	5	5
MC_163_3	Male		1	0	1	1	0		71	45	26		52	11		32	17	15
MC_163_5	Female		1	1	0	1	0		65	46	19		62	14		─	─	─
MC_164_3	Male		─	─	─	─	─		62	39	23		4	2		19	15	4
MC_165_3	Male		2	1	1	2	0		66	43	23		4	2		18	8	10
MC_166_3*	Male		37	34	3	13	24		288	186	102		─	─		39	21	18
MC_167_3	Male		─	─	─	─	─		18	11	7		2	1		13	4	9
MC_168_3	Female		1	1	0	1	0		44	22	22		6	3		─	─	─
MC_169_3	Male		1	0	1	1	0		49	33	16		2	1		1	1	0
MC_170_3	Male		1	1	0	0	1		41	27	14		4	2		17	6	11
MC_171_3	Male		1	1	0	0	1		45	28	17		8	4		15	8	7
MC_172_3*	Male		35	33	2	12	23		234	176	58		─	─		23	13	10
MC_173_3	Male		1	1	0	0	1		79	42	37		─	─		18	7	11
MC_174_3	Male		1	1	0	1	0		92	59	33		6	3		33	16	17
MC_175_3*	Male		68	62	6	26	42		243	166	77		─	─		22	10	12
MC_176_3*	Male		─	─	─	─	─		─	─	─		─	─		─	─	─
MC_176_4*	Male		─	─	─	─	─		─	─	─		─	─		─	─	─
Average			4	4	0	2	2		155	117	38		10	3		16	8	8
Average (Male)			4	4	0	2	2		156	117	39		9	3		16	8	8
Average (Female)			4	4	0	2	2		153	116	37		13	4		─	─	─

## Sheet: Supplementary Data 5
Supplementary Data 5. Rare potentially damaging coding variants identified in individuals with ASD from the cohort. For compound heterozygous variants, the parent from which the allele was inherited is denoted in the “Parent” column. For SFARI score, S denotes syndromic genes. Indel, Insertion or deletion; SNV, Single nucleotide variant. * Samples with a missing parent sample where compound heter…
												OMIM		SFARI		Damage prediction		CLINVAR
Individual with ASD	Inheritance	Parent	Chromosome	Start	End	Reference allele	Alternate allele	Gene	Variant	Type	Effect	MIM#	Phenotypes	Category	Score	SIFT	PP2_HVAR	Status	Significance
JC_16_3	Inherited Homozygous	Both	12	50844019	50844019	A	G	TMPRSS12	NM_182559:exon2:c.A365G:p.H122R	SNV	nonsynonymous SNV	.	.	.	.	D	D	.	.
JC_16_3	Inherited Homozygous	Both	2	233800214	233800214	C	T	MROH2A	NM_001367507:exon14:c.C1459T:p.R487W	SNV	nonsynonymous SNV	.	.	.	.	D	.	.	.
JC_16_3	Inherited Homozygous	Both	12	51379657	51379657	C	G	GALNT6	NM_007210:exon3:c.G125C:p.W42S	SNV	nonsynonymous SNV	605148		.	.	T	P	.	.
JC_16_3	Inherited Homozygous	Both	4	36193642	36193642	C	T	ARAP2	NM_015230:exon7:c.G1493A:p.R498H	SNV	nonsynonymous SNV	606645		.	.	T	D	.	.
JC_16_3	Inherited Homozygous	Both	15	40407806	40407807	TT	-	IVD	NM_001354599:exon2:c.315_316del:p.F106Sfs*66,IVD:NM_001354600:exon2:c.315_316del:p.F106Sfs*66	Indel	frameshift deletion	607036	Isovaleric acidemia, 243500 (3), Autosomal recessive	.	.	.	.	.	.
JC_16_3	Inherited Homozygous	Both	5	160229579	160229579	G	A	FABP6	NM_001445:exon1:c.G22A:p.E8K,FABP6:NM_001040442:exon3:c.G169A:p.E57K,FABP6:NM_001130958:exon4:c.G169A:p.E57K	SNV	nonsynonymous SNV	600422		.	.	T	P	.	.
JC_17_3	Inherited Homozygous	Both	9	93252974	93252974	C	A	WNK2	NM_001282394:exon8:c.C1926A:p.D642E,WNK2:NM_006648:exon8:c.C1926A:p.D642E	SNV	nonsynonymous SNV	606249		.	.	T	D	.	.
JC_17_3	X-Linked	Mother	X	143884366	143884366	G	T	UBE2NL		SNV	unknown	.	.	.	.	.	.	.	.
JC_17_3	X-Linked	Mother	X	152728157	152728157	G	C	CSAG1	NM_001102576:exon3:c.C84G:p.Y28X,CSAG1:NM_153478:exon4:c.C84G:p.Y28X	SNV	stopgain	300944		.	.	.	.	.	.
JC_17_3	X-Linked	Mother	X	16150373	16150373	C	G	GRPR	NM_005314:exon2:c.C482G:p.A161G	SNV	nonsynonymous SNV	114190	?Lymphatic malformation 8, 618773 (3), Autosomal recessive	.	.	D	D	.	.
JC_17_3	X-Linked	Mother	X	8795197	8795197	C	A	FAM9A	NM_001171186:exon7:c.G712T:p.E238X,FAM9A:NM_174951:exon7:c.G712T:p.E238X	SNV	stopgain	300477		.	.	.	.	.	.
JC_18_3	De novo	Neither	12	14478361	14478361	T	C	ATF7IP	NM_001286514:exon12:c.T2983C:p.S995P,ATF7IP:NM_001286515:exon12:c.T2983C:p.S995P,ATF7IP:NM_018179:exon12:c.T2986C:p.S996P,ATF7IP:NM_181352:exon12:c.T3010C:p.S1004P	SNV	nonsynonymous SNV	613644		.	.	D	B	.	.
JC_18_3	Inherited Homozygous	Both	2	24164309	24164309	C	-	FAM228B	NM_001145710:exon9:c.906delC:p.Q303Rfs*18,FAM228B:NM_001291328:exon9:c.495delC:p.Q166Rfs*18	SNV	frameshift deletion	.	.	.	.	.	.	.	.
JC_18_3	Inherited Homozygous	Both	3	75738575	75738575	G	A	ZNF717	NM_001128223:exon5:c.C1048T:p.R350C,ZNF717:NM_001290208:exon5:c.C1048T:p.R350C,ZNF717:NM_001290209:exon5:c.C898T:p.R300C,ZNF717:NM_001324027:exon5:c.C1048T:p.R350C	SNV	nonsynonymous SNV	618405		.	.	T	P	.	.
JC_18_3	X-Linked	Mother	X	105949622	105949622	C	G	NRK	NM_198465:exon27:c.C4401G:p.C1467W	SNV	nonsynonymous SNV	612760		.	.	D	P	.	.
JC_18_3	X-Linked	Mother	X	151924206	151924206	C	T	MAGEA4	NM_001011548:exon3:c.C542T:p.T181I,MAGEA4:NM_001011549:exon3:c.C542T:p.T181I,MAGEA4:NM_001011550:exon3:c.C542T:p.T181I,MAGEA4:NM_002362:exon3:c.C542T:p.T181I	SNV	nonsynonymous SNV	300175		.	.	T	D	.	.
JC_19_3	Inherited Homozygous	Both	19	54818479	54818479	A	G	KIR3DL1;KIR3DS1;LOC112268355	NM_001083539:exon3:c.A235G:p.S79G,KIR3DL1:NM_001322168:exon3:c.A235G:p.S79G,LOC112268355:NM_001368254:exon3:c.A235G:p.S79G,KIR3DL1:NM_013289:exon3:c.A235G:p.S79G	SNV	nonsynonymous SNV	604946	{AIDS, delayed/rapid progression to}, 609423 (3)	.	.	D	B	.	.
JC_19_3	Inherited Homozygous	Both	19	54819832	54819832	G	T	KIR3DL1;KIR3DS1;LOC112268355	NM_001282171:exon2:c.G154T:p.G52W,KIR3DS1:NM_001282170:exon3:c.G190T:p.G64W,KIR3DS1:NM_001083539:exon4:c.G475T:p.G159W,KIR3DL1:NM_001322168:exon4:c.G475T:p.G159W,LOC112268355:NM_001368254:exon4:c.G475T:p.G159W,KIR3DL1:NM_013289:exon4:c.G475T:p.G159W	SNV	nonsynonymous SNV	604946	{AIDS, delayed/rapid progression to}, 609423 (3)	.	.	D	P	.	.
JC_19_3	Inherited Homozygous	Both	19	54819907	54819907	C	T	KIR3DL1;KIR3DS1;LOC112268355	NM_001282171:exon2:c.C229T:p.P77S,KIR3DS1:NM_001282170:exon3:c.C265T:p.P89S,KIR3DS1:NM_001083539:exon4:c.C550T:p.P184S,KIR3DL1:NM_001322168:exon4:c.C550T:p.P184S,LOC112268355:NM_001368254:exon4:c.C550T:p.P184S,KIR3DL1:NM_013289:exon4:c.C550T:p.P184S	SNV	nonsynonymous SNV	604946	{AIDS, delayed/rapid progression to}, 609423 (3)	.	.	T	P	.	.
JC_19_3	Inherited Homozygous	Both	3	98007903	98007903	A	T	GABRR3	NM_001105580:exon7:c.T615A:p.Y205X	SNV	stopgain	618668		.	.	.	.	.	.
JC_19_3	Inherited Homozygous	Both	5	96803548	96803548	G	-	ERAP1	NM_001040458:exon2:c.379delC:p.R127Vfs*48,ERAP1:NM_001198541:exon2:c.379delC:p.R127Vfs*48,ERAP1:NM_001349244:exon2:c.379delC:p.R127Vfs*48,ERAP1:NM_016442:exon2:c.379delC:p.R127Vfs*48	SNV	frameshift deletion	606832		.	.	.	.	.	.
JC_19_3	De novo	Neither	X	154030912	154030912	G	A	MECP2	NM_001110792:exon3:c.C952T:p.R318C,MECP2:NM_001369394:exon3:c.C637T:p.R213C,MECP2:NM_001369393:exon4:c.C637T:p.R213C,MECP2:NM_004992:exon4:c.C916T:p.R306C,MECP2:NM_001316337:exon5:c.C637T:p.R213C,MECP2:NM_001369392:exon5:c.C637T:p.R213C,MECP2:NM_001369391:exon7:c.C637T:p.R213C	SNV	nonsynonymous SNV	300005	Rett syndrome, atypical, 312750 (3), X-linked dominant; Encephalopathy, neonatal severe, 300673 (3), X-linked recessive; Intellectual developmental disorder, X-linked syndromic, Lubs type, 300260 (3), X-linked recessive; {Autism susceptibility, X-linked 3}, 300496 (3), X-linked; Intellectual developmental disorder, X-linked syndromic 13, 300055 (3), X-linked recessive; Rett syndrome, 312750 (3), …	Rare Single Gene Mutation, Syndromic, Functional	1S	D	D	criteria_provided,_multiple_submitters,_no_conflicts	Pathogenic
JC_20_3	Compound Heterozygous	Mother	1	16938440	16938440	A	G	CROCC	NM_014675:exon11:c.A1331G:p.E444G	SNV	nonsynonymous SNV	615776		.	.	D	P	.	.
JC_20_3	Compound Heterozygous	Father	1	16971564	16971564	C	T	CROCC	NM_014675:exon36:c.C5884T:p.R1962C	SNV	nonsynonymous SNV	615776		.	.	D	P	.	.
JC_20_3	De novo	Neither	19	14564001	14564001	C	G	TECR	NM_138501:exon6:c.C287G:p.A96G,TECR:NM_001321170:exon7:c.C332G:p.A111G	SNV	nonsynonymous SNV	617242	Ventricular tachycardia, catecholaminergic polymorphic, 3, 614021 (3), Autosomal recessive	.	.	D	B	.	.
JC_20_3	X-Linked	Mother	X	152945428	152945428	C	A	ZNF185	NM_001178115:exon2:c.C284A:p.S95Y,ZNF185:NM_001178113:exon8:c.C707A:p.S236Y,ZNF185:NM_001178110:exon14:c.C1193A:p.S398Y,ZNF185:NM_001178109:exon15:c.C1283A:p.S428Y,ZNF185:NM_001178107:exon16:c.C1379A:p.S460Y,ZNF185:NM_001178108:exon16:c.C1373A:p.S458Y,ZNF185:NM_007150:exon16:c.C1370A:p.S457Y,ZNF185:NM_001178106:exon17:c.C1466A:p.S489Y	SNV	nonsynonymous SNV	300381		.	.	D	B	.	.
JC_20_3	X-Linked	Mother	X	32389610	32389610	C	T	DMD	NM_004011:exon4:c.G386A:p.R129H,DMD:NM_004012:exon4:c.G377A:p.R126H,DMD:NM_000109:exon32:c.G4385A:p.R1462H,DMD:NM_004006:exon32:c.G4409A:p.R1470H,DMD:NM_004009:exon32:c.G4397A:p.R1466H,DMD:NM_004010:exon32:c.G4040A:p.R1347H	SNV	nonsynonymous SNV	612048	Arrhythmogenic right ventricular dysplasia 5, 604400 (3), Autosomal dominant; Auditory neuropathy, autosomal dominant 3, 619832 (3), Autosomal dominant; Emery-Dreifuss muscular dystrophy 7, AD, 614302 (3), Autosomal dominant	Rare Single Gene Mutation, Syndromic, Genetic Association	S	D	D	criteria_provided,_multiple_submitters,_no_conflicts	Uncertain_significance
JC_20_3	X-Linked	Mother	X	47448286	47448286	T	C	ZNF41	NM_001324139:exon4:c.A1226G:p.Y409C,ZNF41:NM_001324141:exon4:c.A1226G:p.Y409C,ZNF41:NM_001324143:exon4:c.A1226G:p.Y409C,ZNF41:NM_001324145:exon4:c.A1226G:p.Y409C,ZNF41:NM_001324149:exon4:c.A1226G:p.Y409C,ZNF41:NM_001324154:exon4:c.A1586G:p.Y529C,ZNF41:NM_001324155:exon4:c.A1610G:p.Y537C,ZNF41:NM_001324156:exon4:c.A1382G:p.Y461C,ZNF41:NM_001324157:exon4:c.A1376G:p.Y459C,ZNF41:NM_001324140:exon5:c.…	SNV	nonsynonymous SNV	619427		.	.	D	D	.	.
JC_20_3	X-Linked	Mother	X	51744210	51744210	C	T	GSPT2	NM_018094:exon1:c.C584T:p.P195L	SNV	nonsynonymous SNV	300418		.	.	D	B	.	.
JC_20_3	X-Linked	Mother	X	72129886	72129886	C	T	RTL5	NM_001024455:exon1:c.G1655A:p.R552H	SNV	nonsynonymous SNV	.	.	.	.	.	P	.	.
JC_21_3	Inherited Homozygous	Both	11	50033053	50033053	G	T	OR4C45		SNV	unknown	.	.	.	.	.	.	.	.
JC_21_3	Compound Heterozygous	Father	1	151344457	151344457	C	G	RFX5	NM_001379419:exon6:c.G313C:p.D105H,RFX5:NM_001379420:exon6:c.G313C:p.D105H,RFX5:NM_000449:exon7:c.G433C:p.D145H,RFX5:NM_001025603:exon7:c.G433C:p.D145H,RFX5:NM_001379412:exon7:c.G433C:p.D145H,RFX5:NM_001379413:exon7:c.G433C:p.D145H,RFX5:NM_001379414:exon7:c.G433C:p.D145H,RFX5:NM_001379415:exon7:c.G433C:p.D145H,RFX5:NM_001379416:exon7:c.G433C:p.D145H,RFX5:NM_001379417:exon7:c.G433C:p.D145H,RFX5:NM…	SNV	nonsynonymous SNV	601863	Bare lymphocyte syndrome, type II, complementation group C, 209920 (3), Autosomal recessive; Bare lymphocyte syndrome, type II, complementation group E, 209920 (3), Autosomal recessive	.	.	D	D	.	.
JC_21_3	Compound Heterozygous	Mother	1	151346281	151346281	C	T	RFX5	NM_000449:exon3:c.G40A:p.G14R,RFX5:NM_001025603:exon3:c.G40A:p.G14R,RFX5:NM_001379412:exon3:c.G40A:p.G14R,RFX5:NM_001379413:exon3:c.G40A:p.G14R,RFX5:NM_001379414:exon3:c.G40A:p.G14R,RFX5:NM_001379415:exon3:c.G40A:p.G14R,RFX5:NM_001379416:exon3:c.G40A:p.G14R,RFX5:NM_001379417:exon3:c.G40A:p.G14R,RFX5:NM_001379418:exon3:c.G40A:p.G14R,RFX5:NM_001379419:exon3:c.G40A:p.G14R,RFX5:NM_001379420:exon3:c.G…	SNV	nonsynonymous SNV	601863	Bare lymphocyte syndrome, type II, complementation group C, 209920 (3), Autosomal recessive; Bare lymphocyte syndrome, type II, complementation group E, 209920 (3), Autosomal recessive	.	.	D	P	criteria_provided,_single_submitter	Uncertain_significance
JC_21_3	Inherited Homozygous	Both	19	42739066	42739066	A	T	PSG3	NM_021016:exon2:c.T88A:p.L30M	SNV	nonsynonymous SNV	176392		.	.	D	B	.	.
JC_21_3	Compound Heterozygous	Father	2	178614225	178614225	C	T	TTN	NM_003319:exon90:c.G21977A:p.R7326Q,TTN:NM_133432:exon91:c.G22352A:p.R7451Q,TTN:NM_133437:exon91:c.G22553A:p.R7518Q,TTN:NM_133378:exon211:c.G41468A:p.R13823Q,TTN:NM_001256850:exon212:c.G44249A:p.R14750Q,TTN:NM_001267550:exon262:c.G49172A:p.R16391Q	SNV	nonsynonymous SNV	615100		Rare Single Gene Mutation, Syndromic	2S	D	B	criteria_provided,_conflicting_interpretations	Conflicting_interpretations_of_pathogenicity
JC_21_3	Compound Heterozygous	Father	2	178751563	178751563	C	T	TTN	NM_133379:exon46:c.G10837A:p.A3613T	SNV	nonsynonymous SNV	615100		Rare Single Gene Mutation, Syndromic	2S	D	B	criteria_provided,_single_submitter	Uncertain_significance
JC_21_3	X-Linked	Mother	X	16786504	16786504	A	G	TXLNG	NM_001168683:exon1:c.A17G:p.E6G,TXLNG:NM_018360:exon1:c.A17G:p.E6G	SNV	nonsynonymous SNV	300677		.	.	D	B	.	.
JC_21_3	X-Linked	Mother	X	19464247	19464247	T	A	MAP3K15	NM_001001671:exon4:c.A685T:p.I229F	SNV	nonsynonymous SNV	300820		.	.	D	.	.	.
JC_22_3	Compound Heterozygous	Mother	9	34725754	34725754	G	A	FAM205A	NM_001141917:exon4:c.C1486T:p.P496S	SNV	nonsynonymous SNV	.	.	.	.	D	P	.	.
JC_22_3	Compound Heterozygous	Father	9	34726857	34726857	G	T	FAM205A	NM_001141917:exon4:c.C383A:p.T128N	SNV	nonsynonymous SNV	.	.	.	.	D	B	.	.
JC_22_3	X-Linked	Mother	X	151176899	151176899	C	T	GPR50	NM_004224:exon1:c.C178T:p.R60W	SNV	nonsynonymous SNV	300207		.	.	D	D	.	.
JC_22_3	X-Linked	Mother	X	3321790	3321790	T	G	MXRA5	NM_015419:exon5:c.A3895C:p.T1299P	SNV	nonsynonymous SNV	300938		.	.	D	B	.	.
JC_22_4	Compound Heterozygous	Mother	1	155322833	155322833	C	T	RUSC1	NM_001105203:exon2:c.C1060T:p.P354S,RUSC1:NM_001105204:exon2:c.C1060T:p.P354S	SNV	nonsynonymous SNV	617318		.	.	D	B	.	.
JC_22_4	Compound Heterozygous	Father	1	155330500	155330500	G	T	RUSC1	NM_001278228:exon8:c.G1213T:p.D405Y,RUSC1:NM_001278230:exon8:c.G1231T:p.D411Y,RUSC1:NM_001105205:exon9:c.G1408T:p.D470Y,RUSC1:NM_001278227:exon9:c.G1132T:p.D378Y,RUSC1:NM_001278229:exon9:c.G913T:p.D305Y,RUSC1:NM_014328:exon9:c.G1231T:p.D411Y,RUSC1:NM_001105203:exon10:c.G2638T:p.D880Y,RUSC1:NM_001105204:exon10:c.G2320T:p.D774Y	SNV	nonsynonymous SNV	617318		.	.	D	D	.	.
JC_22_4	Inherited Homozygous	Both	13	52143915	52143915	T	-	NEK3;NEK3	NM_002498:exon10:c.877delA:p.T293Qfs*8,NEK3:NM_152720:exon10:c.877delA:p.T293Qfs*8	SNV	frameshift deletion	604044		.	.	.	.	.	.
JC_22_4	Inherited Homozygous	Both	14	21670348	21670348	-	GT	OR4E1	NM_001317107:exon1:c.587_588insAC:p.H197Pfs*14	SNV	frameshift insertion	.	.	.	.	.	.	.	.
JC_22_4	Inherited Homozygous	Both	19	54804874	54804874	A	G	KIR2DL4;LOC112268354	NM_001080770:exon3:c.A158G:p.Y53C,KIR2DL4:NM_001080772:exon3:c.A158G:p.Y53C	SNV	nonsynonymous SNV	604945		.	.	T	P	.	.
JC_22_4	Inherited Homozygous	Both	19	54818479	54818479	A	G	KIR3DL1;KIR3DS1;LOC112268355	NM_001083539:exon3:c.A235G:p.S79G,KIR3DL1:NM_001322168:exon3:c.A235G:p.S79G,LOC112268355:NM_001368254:exon3:c.A235G:p.S79G,KIR3DL1:NM_013289:exon3:c.A235G:p.S79G	SNV	nonsynonymous SNV	604946	{AIDS, delayed/rapid progression to}, 609423 (3)	.	.	D	B	.	.
JC_22_4	Inherited Homozygous	Both	19	54819832	54819832	G	T	KIR3DL1;KIR3DS1;LOC112268355	NM_001282171:exon2:c.G154T:p.G52W,KIR3DS1:NM_001282170:exon3:c.G190T:p.G64W,KIR3DS1:NM_001083539:exon4:c.G475T:p.G159W,KIR3DL1:NM_001322168:exon4:c.G475T:p.G159W,LOC112268355:NM_001368254:exon4:c.G475T:p.G159W,KIR3DL1:NM_013289:exon4:c.G475T:p.G159W	SNV	nonsynonymous SNV	604946	{AIDS, delayed/rapid progression to}, 609423 (3)	.	.	D	P	.	.
JC_22_4	De novo	Neither	3	125233501	125233501	G	A	ZNF148	NM_001348426:exon8:c.C1225T:p.Q409X,ZNF148:NM_001348431:exon8:c.C1225T:p.Q409X,ZNF148:NM_001348434:exon8:c.C1099T:p.Q367X,ZNF148:NM_001348428:exon9:c.C1225T:p.Q409X,ZNF148:NM_001348430:exon9:c.C1225T:p.Q409X,ZNF148:NM_001348432:exon9:c.C1225T:p.Q409X,ZNF148:NM_001348433:exon9:c.C1225T:p.Q409X,ZNF148:NM_021964:exon9:c.C1225T:p.Q409X,ZNF148:NM_001348424:exon10:c.C1225T:p.Q409X,ZNF148:NM_001348425:e…	SNV	stopgain	601897	Global developmental delay, absent or hypoplastic corpus callosum, and dysmorphic facies, 617260 (3), Autosomal dominant	.	.	.	.	.	.
JC_22_4	Inherited Homozygous	Both	19	54819907	54819907	C	T	KIR3DL1;KIR3DS1;LOC112268355	NM_001282171:exon2:c.C229T:p.P77S,KIR3DS1:NM_001282170:exon3:c.C265T:p.P89S,KIR3DS1:NM_001083539:exon4:c.C550T:p.P184S,KIR3DL1:NM_001322168:exon4:c.C550T:p.P184S,LOC112268355:NM_001368254:exon4:c.C550T:p.P184S,KIR3DL1:NM_013289:exon4:c.C550T:p.P184S	SNV	nonsynonymous SNV	604946	{AIDS, delayed/rapid progression to}, 609423 (3)	.	.	T	P	.	.
JC_22_4	Inherited Homozygous	Both	22	42142019	42142019	G	A	CYP2D7		SNV	unknown	.	.	.	.	.	.	.	.
JC_22_4	X-Linked	Mother	X	151176899	151176899	C	T	GPR50	NM_004224:exon1:c.C178T:p.R60W	SNV	nonsynonymous SNV	300207		.	.	D	D	.	.
JC_22_4	X-Linked	Mother	X	3321790	3321790	T	G	MXRA5	NM_015419:exon5:c.A3895C:p.T1299P	SNV	nonsynonymous SNV	300938		.	.	D	B	.	.
JC_22_5	Compound Heterozygous	Mother	10	18546020	18546023	CTCT	-	NSUN6	NM_001351118:exon9:c.897_900del:p.E300Pfs*15,NSUN6:NM_001351117:exon10:c.1164_1167del:p.E389Pfs*15,NSUN6:NM_001351115:exon11:c.1317_1320del:p.E440Pfs*15,NSUN6:NM_182543:exon11:c.1320_1323del:p.E441Pfs*15,NSUN6:NM_001351116:exon12:c.1284_1287del:p.E429Pfs*15	Indel	frameshift deletion	617199		.	.	.	.	.	.
JC_22_5	Compound Heterozygous	Father	10	18642504	18642504	C	T	NSUN6	NM_001351117:exon2:c.G127A:p.V43M,NSUN6:NM_001351115:exon3:c.G280A:p.V94M,NSUN6:NM_182543:exon3:c.G283A:p.V95M,NSUN6:NM_001351116:exon4:c.G247A:p.V83M	SNV	nonsynonymous SNV	617199		.	.	D	B	.	.
JC_22_5	Inherited Homozygous	Both	13	52143915	52143915	T	-	NEK3;NEK3	NM_002498:exon10:c.877delA:p.T293Qfs*8,NEK3:NM_152720:exon10:c.877delA:p.T293Qfs*8	SNV	frameshift deletion	604044		.	.	.	.	.	.
JC_22_5	Compound Heterozygous	Mother	9	34725754	34725754	G	A	FAM205A	NM_001141917:exon4:c.C1486T:p.P496S	SNV	nonsynonymous SNV	.	.	.	.	D	P	.	.
JC_22_5	Compound Heterozygous	Father	9	34726857	34726857	G	T	FAM205A	NM_001141917:exon4:c.C383A:p.T128N	SNV	nonsynonymous SNV	.	.	.	.	D	B	.	.
JC_22_5	X-Linked	Mother	X	151176899	151176899	C	T	GPR50	NM_004224:exon1:c.C178T:p.R60W	SNV	nonsynonymous SNV	300207		.	.	D	D	.	.
JC_22_5	X-Linked	Mother	X	3321790	3321790	T	G	MXRA5	NM_015419:exon5:c.A3895C:p.T1299P	SNV	nonsynonymous SNV	300938		.	.	D	B	.	.
JC_23_3	Inherited Homozygous	Both	10	128113592	128113592	C	A	MKI67	NM_001145966:exon7:c.G411T:p.E137D,MKI67:NM_002417:exon8:c.G1491T:p.E497D	SNV	nonsynonymous SNV	611970		.	.	T	P	.	.
JC_23_3	X-Linked	Mother	X	10459690	10459690	T	C	MID1	NM_000381:exon8:c.A1403G:p.Q468R,MID1:NM_001098624:exon8:c.A1403G:p.Q468R,MID1:NM_001193277:exon8:c.A1403G:p.Q468R,MID1:NM_001347733:exon8:c.A1403G:p.Q468R,MID1:NM_033289:exon8:c.A1289G:p.Q430R,MID1:NM_033290:exon8:c.A1403G:p.Q468R	SNV	nonsynonymous SNV	608926		.	.	T	P	.	.
JC_23_3	X-Linked	Mother	X	3615867	3615867	T	C	PRKX	NM_005044:exon7:c.A899G:p.H300R	SNV	nonsynonymous SNV	300083		.	.	D	D	.	.
JC_24_3	Inherited Homozygous	Both	12	104321219	104321219	T	C	TXNRD1		SNV	unknown	601112		.	.	D	D	.	.
JC_24_3	Inherited Homozygous	Both	12	109415537	109415537	C	T	MYO1H	NM_001101421:exon14:c.C1466T:p.A489V	SNV	nonsynonymous SNV	614636	?Central hypoventilation syndrome, congenital, 2, and autonomic dysfunction, 619482 (3), Autosomal recessive	.	.	D	D	.	.
JC_24_3	Inherited Homozygous	Both	12	121810003	121810003	C	T	SETD1B	NM_001353345:exon6:c.C1058T:p.P353L	SNV	nonsynonymous SNV	611055	Intellectual developmental disorder with seizures and language delay, 619000 (3), Autosomal dominant	Rare Single Gene Mutation, Syndromic, Functional	2S	D	B	.	.
JC_24_3	Inherited Homozygous	Both	12	124332336	124332336	C	T	NCOR2	NM_001077261:exon44:c.G6857A:p.R2286Q,NCOR2:NM_001206654:exon44:c.G6857A:p.R2286Q,NCOR2:NM_006312:exon45:c.G6887A:p.R2296Q	SNV	nonsynonymous SNV	600848		.	.	T	P	.	.
JC_24_3	Inherited Homozygous	Both	12	124952446	124952446	C	G	DHX37	NM_032656:exon21:c.G2820C:p.R940S	SNV	nonsynonymous SNV	617362	Neurodevelopmental disorder with brain anomalies and with or without vertebral or cardiac anomalies, 618731 (3), Autosomal recessive; 46XY sex reversal 11, 273250 (3), Autosomal dominant	.	.	D	P	.	.
JC_24_3	Inherited Homozygous	Both	12	64875644	64875644	C	A	TBC1D30	NM_001330186:exon12:c.C2070A:p.S690R,TBC1D30:NM_001364838:exon12:c.C1800A:p.S600R,TBC1D30:NM_015279:exon12:c.C2142A:p.S714R,TBC1D30:NM_001330187:exon14:c.C1800A:p.S600R,TBC1D30:NM_001330188:exon14:c.C1800A:p.S600R	SNV	nonsynonymous SNV	615077		.	.	D	P	.	.
JC_24_3	Inherited Homozygous	Both	12	85989450	85989450	C	A	MGAT4C	NM_001351287:exon3:c.G97T:p.V33F,MGAT4C:NM_001351288:exon3:c.G97T:p.V33F,MGAT4C:NM_001351282:exon4:c.G211T:p.V71F,MGAT4C:NM_001351283:exon4:c.G184T:p.V62F,MGAT4C:NM_001351284:exon4:c.G184T:p.V62F,MGAT4C:NM_001351289:exon4:c.G97T:p.V33F,MGAT4C:NM_013244:exon5:c.G97T:p.V33F,MGAT4C:NM_001351286:exon6:c.G97T:p.V33F,MGAT4C:NM_001351291:exon6:c.G97T:p.V33F,MGAT4C:NM_001351285:exon7:c.G97T:p.V33F	SNV	nonsynonymous SNV	.	.	.	.	T	P	.	.
JC_24_3	Inherited Homozygous	Both	12	96324082	96324082	G	A	CDK17	NM_001170464:exon3:c.C149T:p.T50M,CDK17:NM_002595:exon3:c.C149T:p.T50M	SNV	nonsynonymous SNV	603440		.	.	D	B	.	.
JC_24_3	Inherited Homozygous	Both	2	38826021	38826021	C	T	DHX57	NM_001329963:exon16:c.G2534A:p.S845N,DHX57:NM_198963:exon16:c.G2840A:p.S947N	SNV	nonsynonymous SNV	.	.	.	.	.	D	.	.
JC_24_3	De novo	Neither	5	139380289	139380289	G	T	SLC23A1	NM_005847:exon6:c.C566A:p.T189N,SLC23A1:NM_152685:exon6:c.C578A:p.T193N	SNV	nonsynonymous SNV	603790		Rare Single Gene Mutation	3	D	D	.	.
JC_24_3	Inherited Homozygous	Both	6	132538470	132538470	A	T	TAAR9	NM_175057:exon1:c.A181T:p.K61X	SNV	stopgain	.	.	.	.	.	.	.	.
JC_24_3	Inherited Homozygous	Both	6	13798840	13798840	T	C	MCUR1	NM_001031713:exon6:c.A848G:p.K283R	SNV	nonsynonymous SNV	616952		.	.	T	P	.	.
JC_24_3	X-Linked	Mother	X	107601697	107601697	T	A	FRMPD3	NM_032428:exon16:c.T3757A:p.F1253I	SNV	nonsynonymous SNV	301005		.	.	D	.	.	.
JC_24_3	X-Linked	Mother	X	143884366	143884366	G	T	UBE2NL		SNV	unknown	.	.	.	.	.	.	.	.
JC_25_3	Inherited Homozygous	Both	10	97880270	97880270	C	T	CRTAC1	NM_001206528:exon14:c.G1798A:p.E600K,CRTAC1:NM_018058:exon14:c.G1798A:p.E600K	SNV	nonsynonymous SNV	606276		.	.	D	B	.	.
JC_25_3	Inherited Homozygous	Both	1	11772232	11772232	C	T	C1orf167	NM_001010881:exon8:c.C1961T:p.P654L	SNV	nonsynonymous SNV	.	.	.	.	D	.	.	.
JC_25_3	Inherited Homozygous	Both	1	12716215	12716215	C	A	AADACL3	NM_001103170:exon1:c.C39A:p.C13X	SNV	stopgain	.	.	.	.	.	.	.	.
JC_25_3	Inherited Homozygous	Both	12	40490864	40490864	C	ACTGGACCAT	MUC19		SNV	unknown	612170		.	.	.	.	.	.
JC_25_3	Inherited Homozygous	Both	19	40605068	40605068	T	C	LTBP4	NM_001042545:exon2:c.T284C:p.V95A,LTBP4:NM_001042544:exon5:c.T485C:p.V162A,LTBP4:NM_003573:exon5:c.T374C:p.V125A	SNV	nonsynonymous SNV	604710	Cutis laxa, autosomal recessive, type IC, 613177 (3), Autosomal recessive	.	.	T	P	criteria_provided,_single_submitter	Uncertain_significance
JC_25_3	Inherited Homozygous	Both	20	53575768	53575768	C	A	ZNF217	NM_001385034:exon4:c.G2996T:p.C999F,ZNF217:NM_006526:exon4:c.G2996T:p.C999F	SNV	nonsynonymous SNV	602967		.	.	D	P	.	.
JC_25_3	Inherited Homozygous	Both	20	54171645	54171645	G	A	CYP24A1	NM_000782:exon3:c.C475T:p.R159W,CYP24A1:NM_001128915:exon3:c.C475T:p.R159W	SNV	nonsynonymous SNV	126065	Hypercalcemia, infantile, 1, 143880 (3), Autosomal recessive	.	.	D	D	.	.
JC_25_3	Inherited Homozygous	Both	20	54171651	54171651	G	A	CYP24A1	NM_000782:exon3:c.C469T:p.R157W,CYP24A1:NM_001128915:exon3:c.C469T:p.R157W	SNV	nonsynonymous SNV	126065	Hypercalcemia, infantile, 1, 143880 (3), Autosomal recessive	.	.	D	D	criteria_provided,_conflicting_interpretations	Conflicting_interpretations_of_pathogenicity
JC_25_3	Inherited Homozygous	Both	22	42141208	42141208	C	T	CYP2D7		SNV	unknown	.	.	.	.	.	.	.	.
JC_25_3	Inherited Homozygous	Both	22	42141217	42141217	C	T	CYP2D7		SNV	unknown	.	.	.	.	.	.	.	.
JC_25_3	De novo	Neither	3	4733157	4733157	A	T	ITPR1	NM_002222:exon39:c.A5101T:p.S1701C,ITPR1:NM_001099952:exon40:c.A5146T:p.S1716C,ITPR1:NM_001168272:exon42:c.A5245T:p.S1749C,ITPR1:NM_001378452:exon43:c.A5290T:p.S1764C	SNV	nonsynonymous SNV	147265	Gillespie syndrome, 206700 (3), Autosomal dominant, Autosomal recessive; Spinocerebellar ataxia 29, congenital nonprogressive, 117360 (3), Autosomal dominant; Spinocerebellar ataxia 15, 606658 (3), Autosomal dominant	Rare Single Gene Mutation	2	D	P	.	.
JC_25_3	Inherited Homozygous	Both	6	31138724	31138724	-	C	PSORS1C1	NM_014068:exon5:c.112dupC:p.H40Pfs*3	SNV	frameshift insertion	613525		.	.	.	.	.	.
JC_26_3	Compound Heterozygous	Father	11	83224945	83224945	A	G	ANKRD42	NM_001300972:exon6:c.A677G:p.N226S,ANKRD42:NM_001300973:exon6:c.A674G:p.N225S,ANKRD42:NM_001300975:exon6:c.A677G:p.N226S,ANKRD42:NM_182603:exon6:c.A593G:p.N198S	SNV	nonsynonymous SNV	619778		.	.	T	D	.	.
JC_26_3	Compound Heterozygous	Mother	11	83248196	83248196	C	G	ANKRD42	NM_001300975:exon11:c.C1576G:p.L526V	SNV	nonsynonymous SNV	619778		.	.	D	B	.	.
JC_26_3	De novo	Neither	6	138210039	138210039	A	G	ARFGEF3	NM_020340:exon4:c.A349G:p.K117E	SNV	nonsynonymous SNV	617411		.	.	D	D	.	.
JC_26_3	Inherited Homozygous	Both	7	2513251	2513251	-	GATG	LFNG	NM_001166355:exon2:c.142_143insGATG:p.E56Gfs*2	SNV	frameshift insertion	602576	Spondylocostal dysostosis 3, autosomal recessive, 609813 (3), Autosomal recessive	.	.	.	.	.	.
JC_26_3	Inherited Homozygous	Both	9	93252974	93252974	C	A	WNK2	NM_001282394:exon8:c.C1926A:p.D642E,WNK2:NM_006648:exon8:c.C1926A:p.D642E	SNV	nonsynonymous SNV	606249		.	.	T	D	.	.
JC_27_3	Inherited Homozygous	Both	1	154946604	154946604	C	-	PBXIP1	NM_001317735:exon7:c.605delG:p.G202Vfs*25,PBXIP1:NM_001317734:exon9:c.983delG:p.G328Vfs*25,PBXIP1:NM_020524:exon10:c.1070delG:p.G357Vfs*25	SNV	frameshift deletion	618819		.	.	.	.	.	.
JC_27_3	Inherited Homozygous	Both	16	58543412	58543412	-	A	CNOT1	NM_206999:exon31:c.4628dupT:p.L1544Sfs*22	SNV	frameshift insertion	604917	Vissers-Bodmer syndrome, 619033 (3), Autosomal dominant; Holoprosencephaly 12, with or without pancreatic agenesis, 618500 (3), Autosomal dominant	Rare Single Gene Mutation, Syndromic	2S	.	.	.	.
JC_27_3	De novo	Neither	3	52842931	52842931	-	A	STIMATE;STIMATE-MUSTN1	NM_001198974:exon7:c.647dupT:p.L217Pfs*10,STIMATE:NM_198563:exon7:c.647dupT:p.L217Pfs*10	SNV	frameshift insertion	617189		.	.	.	.	.	.
JC_28_3	De novo	Neither	17	47813661	47813661	G	A	OSBPL7	NM_145798:exon15:c.C1525T:p.R509W	SNV	nonsynonymous SNV	606735		.	.	D	D	.	.
JC_28_3	Inherited Homozygous	Both	22	42141587	42141587	G	A	CYP2D7		SNV	unknown	.	.	.	.	.	.	.	.
JC_28_3	Inherited Homozygous	Both	3	75738575	75738575	G	A	ZNF717	NM_001128223:exon5:c.C1048T:p.R350C,ZNF717:NM_001290208:exon5:c.C1048T:p.R350C,ZNF717:NM_001290209:exon5:c.C898T:p.R300C,ZNF717:NM_001324027:exon5:c.C1048T:p.R350C	SNV	nonsynonymous SNV	618405		.	.	T	P	.	.
JC_30_3	Inherited Homozygous	Both	11	1083761	1083761	C	G	MUC2		SNV	unknown	610360		.	.	.	.	.	.
JC_30_3	Inherited Homozygous	Both	11	1085297	1085297	C	T	MUC2		SNV	unknown	610360		.	.	.	.	.	.
JC_30_3	Inherited Homozygous	Both	11	1086825	1086825	C	T	MUC2		SNV	unknown	610360		.	.	.	.	.	.
JC_30_3	Inherited Homozygous	Both	11	1090036	1090036	T	C	MUC2		SNV	unknown	610360		.	.	.	.	.	.
JC_30_3	Inherited Homozygous	Both	11	1095700	1095700	A	C	MUC2		SNV	unknown	610360		.	.	.	.	.	.
JC_30_3	Inherited Homozygous	Both	11	1095960	1095960	T	C	MUC2		SNV	unknown	610360		.	.	.	.	.	.
JC_30_3	Inherited Homozygous	Both	11	1096581	1096581	T	C	MUC2		SNV	unknown	610360		.	.	.	.	.	.
JC_30_3	Inherited Homozygous	Both	11	1099802	1099802	G	C	MUC2		SNV	unknown	610360		.	.	.	.	.	.
JC_30_3	Inherited Homozygous	Both	11	1100782	1100782	T	C	MUC2		SNV	unknown	610360		.	.	.	.	.	.
JC_30_3	Inherited Homozygous	Both	11	1100845	1100845	C	A	MUC2		SNV	unknown	610360		.	.	.	.	.	.
JC_30_3	Inherited Homozygous	Both	11	1102586	1102586	C	T	MUC2		SNV	unknown	610360		.	.	.	.	.	.
JC_30_3	De novo	Neither	1	174547949	174547949	T	A	RABGAP1L	NM_001366445:exon14:c.T1712A:p.L571H	SNV	nonsynonymous SNV	609238		.	.	D	B	.	.
JC_30_3	Inherited Homozygous	Both	15	90916239	90916239	C	T	MAN2A2	NM_006122:exon20:c.C2977T:p.R993X,MAN2A2:NM_001320977:exon21:c.C2977T:p.R993X	SNV	stopgain	600988		.	.	.	.	.	.
JC_30_3	Inherited Homozygous	Both	5	113122792	113122792	G	A	MCC	NM_002387:exon4:c.C349T:p.L117F,MCC:NM_001085377:exon6:c.C919T:p.L307F	SNV	nonsynonymous SNV	619429		.	.	T	P	.	.
JC_30_3	Inherited Homozygous	Both	5	113433762	113433762	G	A	TSSK1B	NM_032028:exon1:c.C1078T:p.Q360X	SNV	stopgain	.	.	.	.	.	.	.	.
JC_30_3	Inherited Homozygous	Both	6	31138724	31138724	-	C	PSORS1C1	NM_014068:exon5:c.112dupC:p.H40Pfs*3	SNV	frameshift insertion	613525		.	.	.	.	.	.
JC_32_3	De novo	Neither	11	108244061	108244061	C	T	ATM	NM_000051:exon6:c.C605T:p.T202I,ATM:NM_001351834:exon7:c.C605T:p.T202I	SNV	nonsynonymous SNV	607585	Lymphoma, B-cell non-Hodgkin, somatic (3); Ataxia-telangiectasia, 208900 (3), Autosomal recessive; {Breast cancer, susceptibility to}, 114480 (3), Autosomal dominant, Somatic mutation; T-cell prolymphocytic leukemia, somatic (3); Lymphoma, mantle cell, somatic (3)	.	.	D	D	criteria_provided,_multiple_submitters,_no_conflicts	Uncertain_significance
JC_32_3	Inherited Homozygous	Both	15	82259090	82259090	T	G	EFL1	NM_001322845:exon3:c.A157C:p.K53Q,EFL1:NM_024580:exon3:c.A157C:p.K53Q	SNV	nonsynonymous SNV	616594		.	.	D	P	.	.
JC_32_3	De novo	Neither	17	7260655	7260655	G	C	CLDN7	NM_001307:exon3:c.C460G:p.P154A,CLDN7:NM_001185022:exon4:c.C460G:p.P154A	SNV	nonsynonymous SNV	609131		.	.	T	D	.	.
JC_32_3	De novo	Neither	17	7347983	7347983	C	G	ACAP1	NM_014716:exon15:c.C1405G:p.L469V	SNV	nonsynonymous SNV	607763		.	.	T	D	.	.
JC_32_3	Inherited Homozygous	Both	19	42935542	42935542	G	A	PSG7	NM_002783:exon2:c.C292T:p.R98X	SNV	stopgain	176396		.	.	.	.	.	.
JC_32_3	De novo	Neither	3	11025863	11025863	A	G	SLC6A1	NM_001348252:exon8:c.A406G:p.N136D,SLC6A1:NM_001348253:exon8:c.A406G:p.N136D,SLC6A1:NM_001348250:exon9:c.A940G:p.N314D,SLC6A1:NM_001348251:exon9:c.A580G:p.N194D,SLC6A1:NM_003042:exon9:c.A940G:p.N314D	SNV	nonsynonymous SNV	610299	Intellectual developmental disorder, autosomal recessive 48, 616269 (3), Autosomal recessive	Rare Single Gene Mutation, Syndromic, Genetic Association	1S	D	D	.	.
JC_32_3	De novo	Neither	7	114942389	114942389	T	A	MDFIC	NM_001166345:exon3:c.T209A:p.L70H,MDFIC:NM_199072:exon3:c.T536A:p.L179H	SNV	nonsynonymous SNV	614511	Lymphatic malformation 12, 620014 (3), Autosomal recessive	.	.	D	P	.	.
JC_32_3	Inherited Homozygous	Both	7	72728896	72728896	C	T	TYW1B	NM_001145440:exon9:c.G1118A:p.W373X	SNV	stopgain	.	.	.	.	.	.	.	.
JC_32_3	De novo	Neither	8	38264547	38264547	T	A	PLPP5	NM_001354458:exon6:c.A296T:p.Y99F,PLPP5:NM_001102559:exon7:c.A692T:p.Y231F,PLPP5:NM_001354452:exon7:c.A638T:p.Y213F,PLPP5:NM_001354459:exon7:c.A296T:p.Y99F	SNV	nonsynonymous SNV	610626		.	.	T	P	.	.
JC_32_3	De novo	Neither	9	15678765	15678765	A	G	CCDC171	NM_001355547:exon9:c.A1084G:p.K362E,CCDC171:NM_173550:exon10:c.A1084G:p.K362E,CCDC171:NM_001348002:exon11:c.A805G:p.K269E	SNV	nonsynonymous SNV	.	.	.	.	D	B	.	.
JC_32_3	De novo	Neither	9	98082927	98082927	G	A	NANS	NM_018946:exon6:c.G952A:p.E318K	SNV	nonsynonymous SNV	605202	Spondyloepimetaphyseal dysplasia, Camera-Genevieve type, 610442 (3), Autosomal recessive	.	.	D	P	.	.
JC_33_3	Compound Heterozygous	Father	1	152304281	152304281	C	G	FLG	NM_002016:exon3:c.G10605C:p.Q3535H	SNV	nonsynonymous SNV	135940	Ichthyosis vulgaris, 146700 (3), Autosomal dominant, Autosomal recessive; {Dermatitis, atopic, susceptibility to, 2}, 605803 (3)	.	.	D	D	.	.
JC_33_3	Compound Heterozygous	Mother	1	152306323	152306323	C	G	FLG	NM_002016:exon3:c.G8563C:p.G2855R	SNV	nonsynonymous SNV	135940	Ichthyosis vulgaris, 146700 (3), Autosomal dominant, Autosomal recessive; {Dermatitis, atopic, susceptibility to, 2}, 605803 (3)	.	.	D	P	.	.
JC_33_3	Inherited Homozygous	Both	13	52143915	52143915	T	-	NEK3;NEK3	NM_002498:exon10:c.877delA:p.T293Qfs*8,NEK3:NM_152720:exon10:c.877delA:p.T293Qfs*8	SNV	frameshift deletion	604044		.	.	.	.	.	.
JC_33_3	Inherited Homozygous	Both	19	3767267	3767267	C	A	MRPL54	NM_172251:exon3:c.C291A:p.F97L	SNV	nonsynonymous SNV	611858		.	.	T	D	.	.
JC_33_3	Compound Heterozygous	Mother	2	178549998	178549998	C	T	TTN	NM_003319:exon165:c.G64645A:p.V21549M,TTN:NM_133432:exon166:c.G65020A:p.V21674M,TTN:NM_133437:exon166:c.G65221A:p.V21741M,TTN:NM_133378:exon286:c.G84136A:p.V28046M,TTN:NM_001256850:exon287:c.G86917A:p.V28973M,TTN:NM_001267550:exon337:c.G91840A:p.V30614M	SNV	nonsynonymous SNV	615100		Rare Single Gene Mutation, Syndromic	2S	D	P	.	.
JC_33_3	Compound Heterozygous	Father	2	178776609	178776609	C	T	TTN	NM_003319:exon27:c.G5117A:p.R1706H,TTN:NM_133432:exon27:c.G5117A:p.R1706H,TTN:NM_133437:exon27:c.G5117A:p.R1706H,TTN:NM_001256850:exon28:c.G5255A:p.R1752H,TTN:NM_001267550:exon28:c.G5255A:p.R1752H,TTN:NM_133378:exon28:c.G5255A:p.R1752H,TTN:NM_133379:exon28:c.G5255A:p.R1752H	SNV	nonsynonymous SNV	615100		Rare Single Gene Mutation, Syndromic	2S	T	D	criteria_provided,_conflicting_interpretations	Conflicting_interpretations_of_pathogenicity
JC_33_3	Inherited Homozygous	Both	22	36191798	36191799	CT	-	APOL4	NM_145660:exon5:c.332_333del:p.E111Vfs*21,APOL4:NM_030643:exon6:c.323_324del:p.E108Vfs*21	Indel	frameshift deletion	607254	{Schizophrenia}, 181500 (1), Autosomal dominant	.	.	.	.	.	.
JC_34_3	Compound Heterozygous	Mother	15	78625201	78625201	G	T	CHRNB4	NM_000750:exon6:c.C1429A:p.L477I	SNV	nonsynonymous SNV	118509		.	.	T	P	.	.
JC_34_3	Compound Heterozygous	Father	15	78629002	78629002	C	T	CHRNB4	NM_000750:exon5:c.G1303A:p.A435T	SNV	nonsynonymous SNV	118509		.	.	T	P	.	.
JC_34_3	Inherited Homozygous	Both	18	63712604	63712604	G	T	SERPINB11	NM_001291278:exon4:c.G268T:p.E90X,SERPINB11:NM_001370475:exon4:c.G268T:p.E90X,SERPINB11:NM_080475:exon5:c.G268T:p.E90X	SNV	stopgain	615682		.	.	.	.	.	.
JC_34_3	Inherited Homozygous	Both	7	72728896	72728896	C	T	TYW1B	NM_001145440:exon9:c.G1118A:p.W373X	SNV	stopgain	.	.	.	.	.	.	.	.
JC_34_3	X-Linked	Mother	X	102127234	102127234	C	T	TCEAL2	NM_080390:exon3:c.C404T:p.P135L	SNV	nonsynonymous SNV	.	.	.	.	D	D	.	.
JC_34_3	X-Linked	Mother	X	150512817	150512817	C	A	MAMLD1	NM_001177465:exon5:c.C2741A:p.T914K	SNV	nonsynonymous SNV	300120	Hypospadias 2, X-linked, 300758 (3), X-linked recessive	.	.	D	B	.	.
MC_001_3	Compound Heterozygous	Mother	14	64741340	64741340	G	A	PLEKHG3	NM_001308147:exon16:c.G1823A:p.R608Q	SNV	nonsynonymous SNV	.	.	.	.	D	D	.	.
MC_001_3	Compound Heterozygous	Father	14	64741400	64741400	G	A	PLEKHG3	NM_001308147:exon16:c.G1883A:p.G628D	SNV	nonsynonymous SNV	.	.	.	.	D	D	criteria_provided,_single_submitter	Likely_benign
MC_001_3	Inherited Homozygous	Both	18	14543057	14543078	GTGGTGAAACCACTTGCCCATC	-	POTEC	NM_001137671:exon1:c.69_90del:p.K23Nfs*25	Indel	frameshift deletion	.	.	.	.	.	.	.	.
MC_001_3	Inherited Homozygous	Both	19	54752378	54752378	A	T	KIR2DL3	NM_015868:exon8:c.A885T:p.E295D	SNV	nonsynonymous SNV	604938		.	.	D	D	.	.
MC_001_3	Compound Heterozygous	Father	2	21007642	21007642	G	T	APOB	NM_000384:exon26:c.C9226A:p.L3076M	SNV	nonsynonymous SNV	609908		.	.	D	B	criteria_provided,_multiple_submitters,_no_conflicts	Benign/Likely_benign
MC_001_3	Compound Heterozygous	Mother	2	21026826	21026826	C	A	APOB	NM_000384:exon15:c.G2206T:p.D736Y	SNV	nonsynonymous SNV	609908		.	.	D	D	.	.
MC_001_3	Inherited Homozygous	Both	3	75738575	75738575	G	A	ZNF717	NM_001128223:exon5:c.C1048T:p.R350C,ZNF717:NM_001290208:exon5:c.C1048T:p.R350C,ZNF717:NM_001290209:exon5:c.C898T:p.R300C,ZNF717:NM_001324027:exon5:c.C1048T:p.R350C	SNV	nonsynonymous SNV	618405		.	.	T	P	.	.
MC_001_3	Inherited Homozygous	Both	6	31138724	31138724	-	C	PSORS1C1	NM_014068:exon5:c.112dupC:p.H40Pfs*3	SNV	frameshift insertion	613525		.	.	.	.	.	.
MC_001_3	Compound Heterozygous	Father	7	100992053	100992053	A	G	MUC12	NM_001164462:exon2:c.A1490G:p.Y497C	SNV	nonsynonymous SNV	604609		Rare Single Gene Mutation	2	D	.	.	.
MC_001_3	Compound Heterozygous	Father	7	101004755	101004755	C	G	MUC12	NM_001164462:exon2:c.C14192G:p.T4731R	SNV	nonsynonymous SNV	604609		Rare Single Gene Mutation	2	D	.	.	.
MC_001_3	Compound Heterozygous	Mother	7	101017616	101017616	T	C	MUC12	NM_001164462:exon11:c.T15919C:p.Y5307H	SNV	nonsynonymous SNV	604609		Rare Single Gene Mutation	2	D	.	.	.
MC_001_3	X-Linked	Mother	X	102657809	102657809	T	C	GPRASP1	NM_001099411:exon3:c.T3896C:p.M1299T,GPRASP1:NM_001099410:exon4:c.T3896C:p.M1299T,GPRASP1:NM_014710:exon5:c.T3896C:p.M1299T,GPRASP1:NM_001184727:exon6:c.T3896C:p.M1299T	SNV	nonsynonymous SNV	300417		.	.	D	B	.	.
MC_001_3	X-Linked	Mother	X	130667619	130667619	C	T	ENOX2	NM_001281736:exon7:c.G818A:p.R273H,ENOX2:NM_006375:exon8:c.G818A:p.R273H,ENOX2:NM_182314:exon9:c.G905A:p.R302H	SNV	nonsynonymous SNV	300282		.	.	D	D	.	.
MC_001_3	X-Linked	Mother	X	141838402	141838402	T	A	MAGEC3	NM_138702:exon1:c.T87A:p.Y29X	SNV	stopgain	300469		.	.	.	.	.	.
MC_001_3	X-Linked	Mother	X	70492240	70492240	C	T	DLG3	NM_001166278:exon3:c.C205T:p.H69Y,DLG3:NM_020730:exon5:c.C643T:p.H215Y,DLG3:NM_021120:exon11:c.C1654T:p.H552Y	SNV	nonsynonymous SNV	601114		.	.	D	P	.	.
MC_001_4	Compound Heterozygous	Father	1	152303941	152303941	A	G	FLG	NM_002016:exon3:c.T10945C:p.S3649P	SNV	nonsynonymous SNV	135940	Ichthyosis vulgaris, 146700 (3), Autosomal dominant, Autosomal recessive; {Dermatitis, atopic, susceptibility to, 2}, 605803 (3)	.	.	D	D	.	.
MC_001_4	Compound Heterozygous	Mother	1	152307658	152307658	G	A	FLG	NM_002016:exon3:c.C7228T:p.R2410C	SNV	nonsynonymous SNV	135940	Ichthyosis vulgaris, 146700 (3), Autosomal dominant, Autosomal recessive; {Dermatitis, atopic, susceptibility to, 2}, 605803 (3)	.	.	D	P	.	.
MC_001_4	Compound Heterozygous	Mother	1	152312545	152312545	C	G	FLG	NM_002016:exon3:c.G2341C:p.D781H	SNV	nonsynonymous SNV	135940	Ichthyosis vulgaris, 146700 (3), Autosomal dominant, Autosomal recessive; {Dermatitis, atopic, susceptibility to, 2}, 605803 (3)	.	.	D	B	.	.
MC_001_4	Inherited Homozygous	Both	14	104588784	104588784	C	T	C14orf180	NM_001286399:exon5:c.C440T:p.T147M	SNV	nonsynonymous SNV	619392		.	.	D	.	.	.
MC_001_4	Inherited Homozygous	Both	18	63712604	63712604	G	T	SERPINB11	NM_001291278:exon4:c.G268T:p.E90X,SERPINB11:NM_001370475:exon4:c.G268T:p.E90X,SERPINB11:NM_080475:exon5:c.G268T:p.E90X	SNV	stopgain	615682		.	.	.	.	.	.
MC_001_4	Inherited Homozygous	Both	19	57492212	57492212	G	A	ZNF419		SNV	.	617410		.	.	.	.	.	.
MC_001_4	Inherited Homozygous	Both	21	44697877	44697877	G	C	KRTAP10-12	NM_198699:exon1:c.G676C:p.G226R	SNV	nonsynonymous SNV	.	.	.	.	D	B	.	.
MC_001_4	Inherited Homozygous	Both	3	98007903	98007903	A	T	GABRR3	NM_001105580:exon7:c.T615A:p.Y205X	SNV	stopgain	618668		.	.	.	.	.	.
MC_001_4	Inherited Homozygous	Both	5	96803548	96803548	G	-	ERAP1	NM_001040458:exon2:c.379delC:p.R127Vfs*48,ERAP1:NM_001198541:exon2:c.379delC:p.R127Vfs*48,ERAP1:NM_001349244:exon2:c.379delC:p.R127Vfs*48,ERAP1:NM_016442:exon2:c.379delC:p.R127Vfs*48	SNV	frameshift deletion	606832		.	.	.	.	.	.
MC_001_4	Compound Heterozygous	Father	7	101004755	101004755	C	G	MUC12	NM_001164462:exon2:c.C14192G:p.T4731R	SNV	nonsynonymous SNV	604609		Rare Single Gene Mutation	2	D	.	.	.
MC_001_4	Compound Heterozygous	Mother	7	101017616	101017616	T	C	MUC12	NM_001164462:exon11:c.T15919C:p.Y5307H	SNV	nonsynonymous SNV	604609		Rare Single Gene Mutation	2	D	.	.	.
MC_001_4	X-Linked	Mother	X	102657809	102657809	T	C	GPRASP1	NM_001099411:exon3:c.T3896C:p.M1299T,GPRASP1:NM_001099410:exon4:c.T3896C:p.M1299T,GPRASP1:NM_014710:exon5:c.T3896C:p.M1299T,GPRASP1:NM_001184727:exon6:c.T3896C:p.M1299T	SNV	nonsynonymous SNV	300417		.	.	D	B	.	.
MC_001_4	X-Linked	Mother	X	152701010	152701010	G	C	MAGEA3	NM_005362:exon3:c.G178C:p.D60H	SNV	nonsynonymous SNV	300174		.	.	T	P	.	.
MC_001_4	X-Linked	Mother	X	152728157	152728157	G	C	CSAG1	NM_001102576:exon3:c.C84G:p.Y28X,CSAG1:NM_153478:exon4:c.C84G:p.Y28X	SNV	stopgain	300944		.	.	.	.	.	.
MC_001_4	X-Linked	Mother	X	70492240	70492240	C	T	DLG3	NM_001166278:exon3:c.C205T:p.H69Y,DLG3:NM_020730:exon5:c.C643T:p.H215Y,DLG3:NM_021120:exon11:c.C1654T:p.H552Y	SNV	nonsynonymous SNV	601114		.	.	D	P	.	.
MC_002_3	Inherited Homozygous	Both	11	66560624	66560624	C	T	ACTN3	NM_001104:exon15:c.C1729T:p.R577X,ACTN3:NM_001258371:exon15:c.C1858T:p.R620X	SNV	stopgain	102574	[Sprinting performance], 617749 (3), Autosomal recessive; [Alpha-actinin-3 deficiency], 617749 (3), Autosomal recessive	.	.	.	.	no_assertion_criteria_provided	Conflicting_interpretations_of_pathogenicity,_Affects
MC_002_3	Compound Heterozygous	Mother	15	99105207	99105207	C	T	SYNM	NM_015286:exon1:c.C8T:p.S3F,SYNM:NM_145728:exon1:c.C8T:p.S3F	SNV	nonsynonymous SNV	606087		.	.	D	P	.	.
MC_002_3	Compound Heterozygous	Father	15	99130209	99130209	C	T	SYNM	NM_015286:exon4:c.C1849T:p.R617W,SYNM:NM_145728:exon4:c.C1849T:p.R617W	SNV	nonsynonymous SNV	606087		.	.	D	B	.	.
MC_002_3	Inherited Homozygous	Both	9	68256920	68256920	G	C	CBWD3		SNV	.	611080		.	.	.	.	.	.
MC_002_4	Inherited Homozygous	Both	18	3457609	3457609	C	G	TGIF1	NM_001278682:exon3:c.C497G:p.P166R,TGIF1:NM_003244:exon3:c.C488G:p.P163R,TGIF1:NM_170695:exon3:c.C875G:p.P292R,TGIF1:NM_173207:exon3:c.C530G:p.P177R,TGIF1:NM_173209:exon3:c.C428G:p.P143R,TGIF1:NM_173210:exon3:c.C428G:p.P143R,TGIF1:NM_173211:exon3:c.C428G:p.P143R,TGIF1:NM_001278684:exon4:c.C488G:p.P163R,TGIF1:NM_001278686:exon4:c.C428G:p.P143R,TGIF1:NM_173208:exon4:c.C488G:p.P163R,TGIF1:NM_174886:…	SNV	nonsynonymous SNV	602630	Holoprosencephaly 4, 142946 (3), Autosomal dominant	.	.	D	D	.	.
MC_002_4	Inherited Homozygous	Both	19	54250975	54250975	G	-	LILRB5	NM_001304457:exon13:c.1797delC:p.T600Pfs*24	SNV	frameshift deletion	604814		.	.	.	.	.	.
MC_002_4	Inherited Homozygous	Both	8	11853379	11853379	G	T	CTSB	NM_001908:exon2:c.C76A:p.L26M,CTSB:NM_147781:exon3:c.C76A:p.L26M,CTSB:NM_147782:exon3:c.C76A:p.L26M,CTSB:NM_147783:exon3:c.C76A:p.L26M,CTSB:NM_147780:exon4:c.C76A:p.L26M	SNV	nonsynonymous SNV	116810	Keratolytic winter erythema, 148370 (4), Autosomal dominant	.	.	D	P	.	.
MC_003_3	De novo	Neither	1	6142418	6142418	T	C	CHD5	NM_015557:exon14:c.A2231G:p.K744R	SNV	nonsynonymous SNV	610771	Parenti-Mignot neurodevelopmental syndrome, 619873 (3), Autosomal dominant	.	.	D	B	.	.
MC_004_3	Inherited Homozygous	Both	11	124250452	124250452	C	G	OR8G1	NM_001002905:exon1:c.C777G:p.Y259X	SNV	stopgain	.	.	.	.	.	.	.	.
MC_004_3	Inherited Homozygous	Both	12	14567626	14567626	A	T	PLBD1	NM_024829:exon1:c.T71A:p.L24Q	SNV	nonsynonymous SNV	618486		.	.	D	P	.	.
MC_004_3	Inherited Homozygous	Both	12	52473541	52473541	C	-	KRT6C	NM_173086:exon1:c.197delG:p.G66Afs*80	SNV	frameshift deletion	612315	Palmoplantar keratoderma, nonepidermolytic, focal or diffuse, 615735 (3), Autosomal dominant	.	.	.	.	.	.
MC_004_3	Inherited Homozygous	Both	13	52143915	52143915	T	-	NEK3;NEK3	NM_002498:exon10:c.877delA:p.T293Qfs*8,NEK3:NM_152720:exon10:c.877delA:p.T293Qfs*8	SNV	frameshift deletion	604044		.	.	.	.	.	.
MC_004_3	De novo	Neither	19	41986183	41986183	C	G	ATP1A3	NM_001256213:exon5:c.G437C:p.C146S,ATP1A3:NM_001256214:exon5:c.G443C:p.C148S,ATP1A3:NM_152296:exon5:c.G404C:p.C135S	SNV	nonsynonymous SNV	182350	Alternating hemiplegia of childhood 2, 614820 (3), Autosomal dominant; Dystonia-12, 128235 (3), Autosomal dominant; CAPOS syndrome, 601338 (3), Autosomal dominant; Developmental and epileptic encephalopathy 99, 619606 (3), Autosomal dominant	Rare Single Gene Mutation, Syndromic, Functional	2S	D	D	.	.
MC_004_3	Inherited Homozygous	Both	22	30495307	30495307	G	A	SEC14L4	NM_001161368:exon5:c.C370T:p.R124C,SEC14L4:NM_174977:exon5:c.C370T:p.R124C	SNV	nonsynonymous SNV	612825		.	.	D	D	.	.
MC_004_3	Inherited Homozygous	Both	5	96803548	96803548	G	-	ERAP1	NM_001040458:exon2:c.379delC:p.R127Vfs*48,ERAP1:NM_001198541:exon2:c.379delC:p.R127Vfs*48,ERAP1:NM_001349244:exon2:c.379delC:p.R127Vfs*48,ERAP1:NM_016442:exon2:c.379delC:p.R127Vfs*48	SNV	frameshift deletion	606832		.	.	.	.	.	.
MC_004_3	X-Linked	Mother	X	69616514	69616514	G	T	EDA	NM_001005609:exon1:c.G206T:p.R69L,EDA:NM_001005610:exon1:c.G206T:p.R69L,EDA:NM_001005612:exon1:c.G206T:p.R69L,EDA:NM_001005613:exon1:c.G206T:p.R69L,EDA:NM_001399:exon1:c.G206T:p.R69L	SNV	nonsynonymous SNV	617853	Neurodevelopmental disorder with ataxia, hypotonia, and microcephaly, 618569 (3), Autosomal recessive	.	.	T	D	criteria_provided,_conflicting_interpretations	Conflicting_interpretations_of_pathogenicity
MC_005_3	X-Linked	Mother	X	18595364	18595364	A	G	CDKL5	NM_001323289:exon10:c.A761G:p.H254R,CDKL5:NM_003159:exon10:c.A761G:p.H254R,CDKL5:NM_001037343:exon11:c.A761G:p.H254R	SNV	nonsynonymous SNV	300203	Developmental and epileptic encephalopathy 2, 300672 (3), X-linked dominant	Rare Single Gene Mutation, Syndromic, Functional	1S	D	P	.	.
MC_005_3	X-Linked	Mother	X	47574709	47574709	G	C	SYN1	NM_006950:exon11:c.C1372G:p.Q458E,SYN1:NM_133499:exon11:c.C1372G:p.Q458E	SNV	nonsynonymous SNV	608285	Vertebral, cardiac, renal, and limb defects syndrome 3, 618845 (3), Autosomal recessive	Rare Single Gene Mutation, Functional	1	T	P	criteria_provided,_single_submitter	Uncertain_significance
MC_006_3	Inherited Homozygous	Both	19	54752378	54752378	A	T	KIR2DL3	NM_015868:exon8:c.A885T:p.E295D	SNV	nonsynonymous SNV	604938		.	.	D	D	.	.
MC_006_3	Inherited Homozygous	Both	20	18465380	18465380	-	TA	DZANK1		SNV	.	.	.	.	.	.	.	.	.
MC_006_3	Compound Heterozygous	Mother	5	32074566	32074566	G	C	PDZD2	NM_178140:exon18:c.G3460C:p.D1154H	SNV	nonsynonymous SNV	610697		.	.	D	B	criteria_provided,_single_submitter	Benign
MC_006_3	Compound Heterozygous	Father	5	32088997	32088997	G	A	PDZD2	NM_178140:exon20:c.G5549A:p.S1850N	SNV	nonsynonymous SNV	610697		.	.	D	D	.	.
MC_006_3	De novo	Neither	6	26124425	26124425	G	C	HIST1H2AC	NM_003512:exon1:c.G193C:p.E65Q	SNV	nonsynonymous SNV	602794		.	.	D	D	.	.
MC_006_3	Inherited Homozygous	Both	6	51959882	51959882	-	T	PKHD1	NM_138694:exon36:c.5895dupA:p.L1966Tfs*4,PKHD1:NM_170724:exon36:c.5895dupA:p.L1966Tfs*4	SNV	frameshift insertion	606702	Polycystic kidney disease 4, with or without hepatic disease, 263200 (3), Autosomal recessive	.	.	.	.	criteria_provided,_multiple_submitters,_no_conflicts	Pathogenic
MC_006_3	Inherited Homozygous	Both	9	34372875	34372875	G	C	MYORG	NM_020702:exon2:c.C69G:p.Y23X	SNV	stopgain	618255	Basal ganglia calcification, idiopathic, 7, autosomal recessive, 618317 (3), Autosomal recessive	.	.	.	.	.	.
MC_006_3	X-Linked	Mother	X	115191881	115191881	G	A	RBMXL3	NM_001145346:exon1:c.G2440A:p.G814R	SNV	nonsynonymous SNV	.	.	.	.	D	D	.	.
MC_006_3	X-Linked	Mother	X	152728157	152728157	G	C	CSAG1	NM_001102576:exon3:c.C84G:p.Y28X,CSAG1:NM_153478:exon4:c.C84G:p.Y28X	SNV	stopgain	300944		.	.	.	.	.	.
MC_006_3	X-Linked	Mother	X	154776304	154776304	G	A	DKC1	NM_001142463:exon14:c.G1441A:p.G481R,DKC1:NM_001363:exon14:c.G1456A:p.G486R	SNV	nonsynonymous SNV	300126	?Cataracts, hearing impairment, nephrotic syndrome, and enterocolitis 1, 301108 (3), X-linked dominant; Dyskeratosis congenita, X-linked, 305000 (3), X-linked recessive	.	.	D	B	criteria_provided,_conflicting_interpretations	Conflicting_interpretations_of_pathogenicity
MC_006_3	X-Linked	Mother	X	27747287	27747287	A	-	DCAF8L2	NM_001353450:exon5:c.392delA:p.E131Gfs*35,DCAF8L2:NM_001353449:exon6:c.392delA:p.E131Gfs*35,DCAF8L2:NM_001353448:exon7:c.392delA:p.E131Gfs*35	SNV	frameshift deletion	.	.	.	.	.	.	.	.
MC_008_3*	Inherited Homozygous	Both	11	124250452	124250452	C	G	OR8G1	NM_001002905:exon1:c.C777G:p.Y259X	SNV	stopgain	.	.	.	.	.	.	.	.
MC_008_3*	Inherited Homozygous	Both	17	80090346	80090346	-	C	CCDC40	NM_001243342:exon18:c.3040_3041insC:p.R1014Tfs*80	SNV	frameshift insertion	613799	Ciliary dyskinesia, primary, 15, 613808 (3), Autosomal recessive	.	.	.	.	.	.
MC_008_3*	Inherited Homozygous	Both	18	14543057	14543078	GTGGTGAAACCACTTGCCCATC	-	POTEC	NM_001137671:exon1:c.69_90del:p.K23Nfs*25	Indel	frameshift deletion	.	.	.	.	.	.	.	.
MC_008_3*	De novo	Neither	19	55954762	55954762	A	G	NLRP8	NM_001317000:exon3:c.A704G:p.H235R,NLRP8:NM_176811:exon3:c.A704G:p.H235R	SNV	nonsynonymous SNV	609659		.	.	D	D	.	.
MC_008_3*	Inherited Homozygous	Both	19	57492212	57492212	G	A	ZNF419		SNV	.	617410		.	.	.	.	.	.
MC_008_3*	Inherited Homozygous	Both	20	18465380	18465380	-	TA	DZANK1		SNV	.	.	.	.	.	.	.	.	.
MC_008_3*	Inherited Homozygous	Both	6	31356825	31356825	T	A	HLA-B	NM_005514:exon2:c.A206T:p.E69V	SNV	nonsynonymous SNV	142830	{Synovitis, chronic, susceptibility to} (3); {Abacavir hypersensitivity, susceptibility to} (3); {Spondyloarthropathy, susceptibility to, 1}, 106300 (3), Multifactorial; {Stevens-Johnson syndrome, susceptibility to}, 608579 (3); {Drug-induced liver injury due to flucloxacillin} (3); {Toxic epidermal necrolysis, susceptibility to}, 608579 (3)	Genetic Association	2	D	B	.	.
MC_008_3*	Inherited Homozygous	Both	7	72744551	72744551	-	A	TYW1B	NM_001145440:exon8:c.1014dupT:p.E339*	SNV	stopgain	.	.	.	.	.	.	.	.
MC_009_2*	De novo	Neither	12	109769169	109769169	A	G	FAM222A	NM_032829:exon3:c.A1240G:p.N414D	SNV	nonsynonymous SNV	.	.	.	.	D	B	.	.
MC_009_2*	Inherited Homozygous	Both	12	40481596	40481596	G	A	MUC19		SNV	unknown	612170		.	.	.	.	.	.
MC_009_2*	Inherited Homozygous	Both	12	40481599	40481599	G	A	MUC19		SNV	unknown	612170		.	.	.	.	.	.
MC_009_2*	Inherited Homozygous	Both	12	40481757	40481757	G	A	MUC19		SNV	unknown	612170		.	.	.	.	.	.
MC_009_2*	Inherited Homozygous	Both	13	52143915	52143915	T	-	NEK3;NEK3	NM_002498:exon10:c.877delA:p.T293Qfs*8,NEK3:NM_152720:exon10:c.877delA:p.T293Qfs*8	SNV	frameshift deletion	604044		.	.	.	.	.	.
MC_009_2*	Inherited Homozygous	Both	14	104942490	104942490	A	T	AHNAK2	NM_001350929:exon7:c.T12661A:p.L4221M,AHNAK2:NM_138420:exon7:c.T12961A:p.L4321M	SNV	nonsynonymous SNV	608570		.	.	D	D	.	.
MC_009_2*	Inherited Homozygous	Both	16	87604287	87604287	C	-	JPH3	NM_001271604:exon2:c.430delC:p.P144Lfs*15	SNV	frameshift deletion	605268	Huntington disease-like 2, 606438 (3), Autosomal dominant	.	.	.	.	.	.
MC_009_2*	Inherited Homozygous	Both	19	54804874	54804874	A	G	KIR2DL4;LOC112268354	NM_001080770:exon3:c.A158G:p.Y53C,KIR2DL4:NM_001080772:exon3:c.A158G:p.Y53C	SNV	nonsynonymous SNV	604945		.	.	T	P	.	.
MC_009_2*	Inherited Homozygous	Both	19	54819832	54819832	G	T	KIR3DL1;KIR3DS1;LOC112268355	NM_001282171:exon2:c.G154T:p.G52W,KIR3DS1:NM_001282170:exon3:c.G190T:p.G64W,KIR3DS1:NM_001083539:exon4:c.G475T:p.G159W,KIR3DL1:NM_001322168:exon4:c.G475T:p.G159W,LOC112268355:NM_001368254:exon4:c.G475T:p.G159W,KIR3DL1:NM_013289:exon4:c.G475T:p.G159W	SNV	nonsynonymous SNV	604946	{AIDS, delayed/rapid progression to}, 609423 (3)	.	.	D	P	.	.
MC_009_2*	Inherited Homozygous	Both	19	54819907	54819907	C	T	KIR3DL1;KIR3DS1;LOC112268355	NM_001282171:exon2:c.C229T:p.P77S,KIR3DS1:NM_001282170:exon3:c.C265T:p.P89S,KIR3DS1:NM_001083539:exon4:c.C550T:p.P184S,KIR3DL1:NM_001322168:exon4:c.C550T:p.P184S,LOC112268355:NM_001368254:exon4:c.C550T:p.P184S,KIR3DL1:NM_013289:exon4:c.C550T:p.P184S	SNV	nonsynonymous SNV	604946	{AIDS, delayed/rapid progression to}, 609423 (3)	.	.	T	P	.	.
MC_009_2*	Inherited Homozygous	Both	8	11853379	11853379	G	T	CTSB	NM_001908:exon2:c.C76A:p.L26M,CTSB:NM_147781:exon3:c.C76A:p.L26M,CTSB:NM_147782:exon3:c.C76A:p.L26M,CTSB:NM_147783:exon3:c.C76A:p.L26M,CTSB:NM_147780:exon4:c.C76A:p.L26M	SNV	nonsynonymous SNV	116810	Keratolytic winter erythema, 148370 (4), Autosomal dominant	.	.	D	P	.	.
MC_009_2*	Inherited Homozygous	Both	X	143629175	143629175	C	T	SLITRK4	NM_001184749:exon2:c.G1934A:p.R645H,SLITRK4:NM_001184750:exon2:c.G1934A:p.R645H,SLITRK4:NM_173078:exon2:c.G1934A:p.R645H	SNV	nonsynonymous SNV	300562		.	.	D	D	.	.
MC_009_2*	X-Linked	Mother	X	143629175	143629175	C	T	SLITRK4	NM_001184749:exon2:c.G1934A:p.R645H,SLITRK4:NM_001184750:exon2:c.G1934A:p.R645H,SLITRK4:NM_173078:exon2:c.G1934A:p.R645H	SNV	nonsynonymous SNV	300562		.	.	D	D	.	.
MC_009_2*	Inherited Homozygous	Both	X	143884366	143884366	G	T	UBE2NL		SNV	unknown	.	.	.	.	.	.	.	.
MC_009_2*	X-Linked	Mother	X	143884366	143884366	G	T	UBE2NL		SNV	unknown	.	.	.	.	.	.	.	.
MC_009_2*	Inherited Homozygous	Both	X	153445255	153445255	T	C	TREX2	NM_080701:exon2:c.A176G:p.K59R	SNV	nonsynonymous SNV	300370		.	.	T	D	.	.
MC_009_2*	X-Linked	Mother	X	153445255	153445255	T	C	TREX2	NM_080701:exon2:c.A176G:p.K59R	SNV	nonsynonymous SNV	300370		.	.	T	D	.	.
MC_009_2*	Inherited Homozygous	Both	X	64224912	64224912	C	A	ASB12	NM_130388:exon2:c.G739T:p.G247C	SNV	nonsynonymous SNV	300891		.	.	D	D	.	.
MC_009_2*	X-Linked	Mother	X	64224912	64224912	C	A	ASB12	NM_130388:exon2:c.G739T:p.G247C	SNV	nonsynonymous SNV	300891		.	.	D	D	.	.
MC_010_3	Compound Heterozygous	Father	19	8950274	8950274	C	T	MUC16	NM_024690:exon3:c.G26496A:p.M8832I	SNV	nonsynonymous SNV	606154		.	.	D	B	.	.
MC_010_3	Compound Heterozygous	Mother	19	8961834	8961834	C	T	MUC16	NM_024690:exon3:c.G14936A:p.G4979D	SNV	nonsynonymous SNV	606154		.	.	D	B	.	.
MC_010_3	Inherited Homozygous	Both	21	44697877	44697877	G	C	KRTAP10-12	NM_198699:exon1:c.G676C:p.G226R	SNV	nonsynonymous SNV	.	.	.	.	D	B	.	.
MC_010_3	Inherited Homozygous	Both	2	219557385	219557385	C	T	OBSL1	NM_001173431:exon12:c.G4024A:p.D1342N,OBSL1:NM_015311:exon12:c.G4024A:p.D1342N	SNV	nonsynonymous SNV	610991	3-M syndrome 2, 612921 (3), Autosomal recessive	.	.	T	D	criteria_provided,_single_submitter	Uncertain_significance
MC_010_3	Inherited Homozygous	Both	22	25029315	25029315	A	G	KIAA1671	NM_001145206:exon1:c.A1316G:p.K439R	SNV	nonsynonymous SNV	.	.	.	.	D	P	.	.
MC_010_3	Inherited Homozygous	Both	8	66430062	66430062	A	G	RRS1	NM_015169:exon1:c.A931G:p.K311E	SNV	nonsynonymous SNV	611578		.	.	D	B	.	.
MC_011_3	Compound Heterozygous	Mother	14	44963100	44963100	G	A	TOGARAM1	NM_001308120:exon1:c.G679A:p.D227N,TOGARAM1:NM_015091:exon1:c.G679A:p.D227N	SNV	nonsynonymous SNV	617618	Joubert syndrome 37, 619185 (3), Autosomal recessive	.	.	T	D	.	.
MC_011_3	Compound Heterozygous	Father	14	44963796	44963796	T	G	TOGARAM1	NM_001308120:exon1:c.T1375G:p.F459V,TOGARAM1:NM_015091:exon1:c.T1375G:p.F459V	SNV	nonsynonymous SNV	617618	Joubert syndrome 37, 619185 (3), Autosomal recessive	.	.	D	P	.	.
MC_011_3	Inherited Homozygous	Both	3	98007903	98007903	A	T	GABRR3	NM_001105580:exon7:c.T615A:p.Y205X	SNV	stopgain	618668		.	.	.	.	.	.
MC_011_3	Inherited Homozygous	Both	6	43263232	43263232	G	T	TTBK1	NM_032538:exon13:c.G1868T:p.G623V	SNV	nonsynonymous SNV	619415		.	.	D	B	.	.
MC_012_3	Inherited Homozygous	Both	11	5453940	5453940	G	A	OR51I2	NM_001004754:exon1:c.G452A:p.R151Q	SNV	nonsynonymous SNV	.	.	.	.	D	B	.	.
MC_012_3	Inherited Homozygous	Both	13	49483497	49483497	A	C	SETDB2;SETDB2-PHF11	NM_001160308:exon10:c.A1416C:p.Q472H,SETDB2:NM_001320699:exon10:c.A1416C:p.Q472H,SETDB2-PHF11:NM_001320727:exon10:c.A1416C:p.Q472H,SETDB2:NM_031915:exon11:c.A1452C:p.Q484H	SNV	nonsynonymous SNV	607865		Rare Single Gene Mutation, Syndromic	2	D	P	.	.
MC_012_3	Inherited Homozygous	Both	17	43071077	43071077	T	A	BRCA1	NM_007297:exon14:c.A4696T:p.S1566C,BRCA1:NM_007298:exon14:c.A1525T:p.S509C,BRCA1:NM_007294:exon15:c.A4837T:p.S1613C,BRCA1:NM_007299:exon15:c.A1525T:p.S509C,BRCA1:NM_007300:exon16:c.A4900T:p.S1634C	SNV	nonsynonymous SNV	113705	Fanconi anemia, complementation group S, 617883 (3), Autosomal recessive; {Breast-ovarian cancer, familial, 1}, 604370 (3), Multifactorial, Autosomal dominant; {Pancreatic cancer, susceptibility to, 4}, 614320 (3)	.	.	D	P	criteria_provided,_conflicting_interpretations	Conflicting_interpretations_of_pathogenicity
MC_012_3	Inherited Homozygous	Both	19	51501537	51501537	-	T	SIGLEC12	NM_053003:exon1:c.196_197insA:p.A66Dfs*50	SNV	frameshift insertion	606094		.	.	.	.	.	.
MC_012_3	Inherited Homozygous	Both	7	72728896	72728896	C	T	TYW1B	NM_001145440:exon9:c.G1118A:p.W373X	SNV	stopgain	.	.	.	.	.	.	.	.
MC_012_3	X-Linked	Mother	X	106207495	106207495	G	A	PWWP3B	NM_001171020:exon4:c.G2063A:p.R688Q,PWWP3B:NM_152423:exon5:c.G2063A:p.R688Q	SNV	nonsynonymous SNV	.	.	.	.	D	D	.	.
MC_012_3	X-Linked	Mother	X	27747287	27747287	A	-	DCAF8L2	NM_001353450:exon5:c.392delA:p.E131Gfs*35,DCAF8L2:NM_001353449:exon6:c.392delA:p.E131Gfs*35,DCAF8L2:NM_001353448:exon7:c.392delA:p.E131Gfs*35	SNV	frameshift deletion	.	.	.	.	.	.	.	.
MC_013_3	Inherited Homozygous	Both	11	55572200	55572200	G	A	OR4C16	NM_001004701:exon1:c.G73A:p.V25M	SNV	nonsynonymous SNV	.	.	.	.	D	P	.	.
MC_013_3	Inherited Homozygous	Both	4	47943278	47943278	C	A	CNGA1	NM_001142564:exon7:c.G559T:p.D187Y,CNGA1:NM_000087:exon8:c.G352T:p.D118Y	SNV	nonsynonymous SNV	123825	Retinitis pigmentosa 49, 613756 (3), Autosomal recessive	.	.	D	B	.	.
MC_013_3	Inherited Homozygous	Both	9	42186961	42186961	C	T	SPATA31A6	NM_001145196:exon4:c.C1259T:p.P420L	SNV	nonsynonymous SNV	.	.	.	.	D	D	.	.
MC_013_4	Inherited Homozygous	Both	19	54250975	54250975	G	-	LILRB5	NM_001304457:exon13:c.1797delC:p.T600Pfs*24	SNV	frameshift deletion	604814		.	.	.	.	.	.
MC_013_4	Compound Heterozygous	Father	19	8957760	8957760	G	T	MUC16	NM_024690:exon3:c.C19010A:p.T6337N	SNV	nonsynonymous SNV	606154		.	.	D	B	.	.
MC_013_4	Compound Heterozygous	Mother	19	8971845	8971845	C	A	MUC16	NM_024690:exon1:c.G9294T:p.Q3098H	SNV	nonsynonymous SNV	606154		.	.	D	P	.	.
MC_013_4	Inherited Homozygous	Both	6	31138724	31138724	-	C	PSORS1C1	NM_014068:exon5:c.112dupC:p.H40Pfs*3	SNV	frameshift insertion	613525		.	.	.	.	.	.
MC_014_3	Inherited Homozygous	Both	1	108934720	108934720	C	G	CLCC1	NM_001278203:exon6:c.G1051C:p.G351R,CLCC1:NM_001278202:exon8:c.G1243C:p.G415R,CLCC1:NM_001048210:exon11:c.G1606C:p.G536R,CLCC1:NM_015127:exon11:c.G1456C:p.G486R	SNV	nonsynonymous SNV	617539	Retinitis pigmentosa 32, 609913 (3), Autosomal recessive	.	.	D	B	.	.
MC_014_3	Inherited Homozygous	Both	1	111188298	111188298	G	A	DENND2D	NM_001271833:exon11:c.C1163T:p.A388V,DENND2D:NM_024901:exon11:c.C1172T:p.A391V	SNV	nonsynonymous SNV	615111		.	.	D	P	.	.
MC_014_3	Inherited Homozygous	Both	11	36636064	36636064	T	C	C11orf74	NM_001276722:exon4:c.T305C:p.L102P,C11orf74:NM_001276723:exon4:c.T305C:p.L102P,C11orf74:NM_001276724:exon4:c.T305C:p.L102P,C11orf74:NM_138787:exon4:c.T305C:p.L102P	SNV	nonsynonymous SNV	619270		.	.	D	D	.	.
MC_014_3	Inherited Homozygous	Both	11	45965362	45965362	C	T	PHF21A	NM_001101802:exon9:c.G946A:p.A316T,PHF21A:NM_001352026:exon9:c.G949A:p.A317T,PHF21A:NM_001352030:exon9:c.G946A:p.A316T,PHF21A:NM_001352031:exon9:c.G946A:p.A316T,PHF21A:NM_016621:exon9:c.G949A:p.A317T,PHF21A:NM_001352025:exon10:c.G949A:p.A317T,PHF21A:NM_001352027:exon10:c.G949A:p.A317T,PHF21A:NM_001352028:exon10:c.G949A:p.A317T,PHF21A:NM_001352032:exon11:c.G946A:p.A316T,PHF21A:NM_001352029:exon12:…	SNV	nonsynonymous SNV	608325	Intellectual developmental disorder with behavioral abnormalities and craniofacial dysmorphism with or without seizures, 618725 (3), Autosomal dominant	Rare Single Gene Mutation, Syndromic	1S	D	P	.	.
MC_014_3	Inherited Homozygous	Both	11	5453940	5453940	G	A	OR51I2	NM_001004754:exon1:c.G452A:p.R151Q	SNV	nonsynonymous SNV	.	.	.	.	D	B	.	.
MC_014_3	Inherited Homozygous	Both	11	62602451	62602451	C	A	EML3	NM_001300793:exon22:c.G2608T:p.A870S,EML3:NM_001300794:exon22:c.G2605T:p.A869S	SNV	nonsynonymous SNV	609716		.	.	D	B	.	.
MC_014_3	Inherited Homozygous	Both	11	62981031	62981031	G	T	SLC22A6	NM_004790:exon6:c.C991A:p.R331S,SLC22A6:NM_153276:exon6:c.C991A:p.R331S,SLC22A6:NM_153277:exon6:c.C991A:p.R331S,SLC22A6:NM_153278:exon6:c.C991A:p.R331S	SNV	nonsynonymous SNV	607582		.	.	D	D	.	.
MC_014_3	Inherited Homozygous	Both	11	63817940	63817940	G	A	SPINDOC	NM_138471:exon2:c.G263A:p.R88Q	SNV	nonsynonymous SNV	.	.	.	.	D	D	.	.
MC_014_3	Inherited Homozygous	Both	1	180916542	180916542	C	G	KIAA1614	NM_020950:exon2:c.C439G:p.L147V	SNV	nonsynonymous SNV	.	.	.	.	T	P	.	.
MC_014_3	Inherited Homozygous	Both	1	183553005	183553005	G	A	SMG7	NM_201569:exon23:c.G3341A:p.G1114E	SNV	nonsynonymous SNV	610964		.	.	D	D	.	.
MC_014_3	Inherited Homozygous	Both	1	186145459	186145459	G	A	HMCN1	NM_031935:exon92:c.G14323A:p.G4775R	SNV	nonsynonymous SNV	608548	{Macular degeneration, age-related, 1}, 603075 (3), Autosomal dominant	.	.	D	D	criteria_provided,_single_submitter	Likely_benign
MC_014_3	Inherited Homozygous	Both	12	49494879	49494879	A	G	SPATS2	NM_001293286:exon6:c.A403G:p.N135D,SPATS2:NM_023071:exon7:c.A403G:p.N135D,SPATS2:NM_001293285:exon8:c.A403G:p.N135D	SNV	nonsynonymous SNV	613817		.	.	D	P	.	.
MC_014_3	Inherited Homozygous	Both	12	55294526	55294526	A	G	OR6C6	NM_001005493:exon1:c.T707C:p.F236S	SNV	nonsynonymous SNV	.	.	.	.	D	D	.	.
MC_014_3	Inherited Homozygous	Both	15	41857344	41857344	-	T	SPTBN5	NM_016642:exon51:c.8515dupA:p.A2840Gfs*5	SNV	frameshift insertion	605916		.	.	.	.	.	.
MC_014_3	Inherited Homozygous	Both	16	48105263	48105263	A	G	ABCC12	NM_033226:exon19:c.T2549C:p.V850A	SNV	nonsynonymous SNV	607041		.	.	D	B	.	.
MC_014_3	Inherited Homozygous	Both	17	75093757	75093757	T	A	SLC16A5	NM_001369668:exon2:c.T121A:p.L41M,SLC16A5:NM_001271765:exon3:c.T121A:p.L41M,SLC16A5:NM_004695:exon3:c.T121A:p.L41M	SNV	nonsynonymous SNV	603879		.	.	D	D	.	.
MC_014_3	Inherited Homozygous	Both	18	58330739	58330739	C	T	NEDD4L	NM_001144966:exon10:c.C452T:p.P151L,NEDD4L:NM_001144970:exon10:c.C452T:p.P151L,NEDD4L:NM_001144964:exon11:c.C452T:p.P151L,NEDD4L:NM_001144965:exon11:c.C452T:p.P151L,NEDD4L:NM_001144967:exon11:c.C815T:p.P272L,NEDD4L:NM_001144968:exon11:c.C791T:p.P264L,NEDD4L:NM_001144969:exon11:c.C791T:p.P264L,NEDD4L:NM_001243960:exon11:c.C815T:p.P272L,NEDD4L:NM_015277:exon11:c.C815T:p.P272L,NEDD4L:NM_001144971:ex…	SNV	nonsynonymous SNV	606384	Periventricular nodular heterotopia 7, 617201 (3), Autosomal dominant	.	.	T	P	criteria_provided,_single_submitter	Benign
MC_014_3	Inherited Homozygous	Both	19	17943702	17943702	A	G	CCDC124	NM_001136203:exon5:c.A659G:p.N220S,CCDC124:NM_138442:exon5:c.A659G:p.N220S	SNV	nonsynonymous SNV	.	.	.	.	D	P	.	.
MC_014_3	Inherited Homozygous	Both	20	18465380	18465380	-	TA	DZANK1		SNV	.	.	.	.	.	.	.	.	.
MC_014_3	Inherited Homozygous	Both	21	30282703	30282703	T	C	KRTAP24-1	NM_001085455:exon1:c.A230G:p.E77G	SNV	nonsynonymous SNV	618927		.	.	D	B	.	.
MC_014_3	Compound Heterozygous	Mother	2	178560120	178560120	G	T	TTN	NM_003319:exon154:c.C58817A:p.A19606D,TTN:NM_133432:exon155:c.C59192A:p.A19731D,TTN:NM_133437:exon155:c.C59393A:p.A19798D,TTN:NM_133378:exon275:c.C78308A:p.A26103D,TTN:NM_001256850:exon276:c.C81089A:p.A27030D,TTN:NM_001267550:exon326:c.C86012A:p.A28671D	SNV	nonsynonymous SNV	615100		Rare Single Gene Mutation, Syndromic	2S	D	B	.	.
MC_014_3	Compound Heterozygous	Father	2	178604041	178604041	C	T	TTN	NM_003319:exon110:c.G27451A:p.V9151I,TTN:NM_133432:exon111:c.G27826A:p.V9276I,TTN:NM_133437:exon111:c.G28027A:p.V9343I,TTN:NM_133378:exon231:c.G46942A:p.V15648I,TTN:NM_001256850:exon232:c.G49723A:p.V16575I,TTN:NM_001267550:exon282:c.G54646A:p.V18216I	SNV	nonsynonymous SNV	615100		Rare Single Gene Mutation, Syndromic	2S	D	D	.	.
MC_014_3	Inherited Homozygous	Both	4	539215	539215	C	T	PIGG	NM_001289052:exon11:c.C2399T:p.T800M,PIGG:NM_001345988:exon12:c.C1769T:p.T590M,PIGG:NM_001127178:exon13:c.C2798T:p.T933M,PIGG:NM_001289051:exon13:c.C2531T:p.T844M,PIGG:NM_001345986:exon13:c.C2531T:p.T844M,PIGG:NM_001345987:exon13:c.C2507T:p.T836M,PIGG:NM_001345991:exon13:c.C1265T:p.T422M,PIGG:NM_017733:exon13:c.C2774T:p.T925M,PIGG:NM_001345990:exon14:c.C1265T:p.T422M,PIGG:NM_001345994:exon14:c.C1…	SNV	nonsynonymous SNV	616918	[Blood group, EMM system], 619812 (3), Autosomal recessive; Neurodevelopmental disorder with or without hypotonia, seizures, and cerebellar atrophy, 616917 (3), Autosomal recessive	.	.	T	P	criteria_provided,_single_submitter	Uncertain_significance
MC_014_3	Inherited Homozygous	Both	5	83539905	83539905	T	G	VCAN	NM_001164097:exon7:c.T3941G:p.F1314C,VCAN:NM_004385:exon8:c.T6902G:p.F2301C	SNV	nonsynonymous SNV	118661	Wagner syndrome 1, 143200 (3), Autosomal dominant	.	.	D	B	criteria_provided,_conflicting_interpretations	Conflicting_interpretations_of_pathogenicity
MC_014_3	Inherited Homozygous	Both	8	39090052	39090052	A	T	ADAM9	NM_003816:exon19:c.A2074T:p.N692Y	SNV	nonsynonymous SNV	602713	Cone-rod dystrophy 9, 612775 (3), Autosomal recessive	.	.	D	B	.	.
MC_014_3	X-Linked	Mother	X	112811368	112811368	G	A	AMOT	NM_001113490:exon3:c.C1418T:p.S473L,AMOT:NM_133265:exon4:c.C191T:p.S64L	SNV	nonsynonymous SNV	614658		.	.	D	D	.	.
MC_015_2*	Inherited Homozygous	Both	11	4923966	4923966	T	C	OR51G1	NM_001005237:exon1:c.A374G:p.Y125C	SNV	nonsynonymous SNV	.	.	.	.	D	B	.	.
MC_015_2*	Inherited Homozygous	Both	12	132786789	132786790	TG	-	GOLGA3		Indel	.	602581		.	.	.	.	.	.
MC_015_2*	Inherited Homozygous	Both	12	52675459	52675459	T	C	KRT1	NM_006121:exon9:c.A1669G:p.S557G	SNV	nonsynonymous SNV	139350	Ichthyosis, annular epidermolytic 2, 620148 (3), Autosomal dominant; Palmoplantar keratoderma, nonepidermolytic, 600962 (3), Autosomal dominant; Epidermolytic hyperkeratosis 1, 113800 (3), Autosomal dominant, Autosomal recessive; Palmoplantar keratoderma, epidermolytic, 2, 620411 (3); Keratosis palmoplantaris striata III, 607654 (3); Ichthyosis histrix, Curth-Macklin type, 146590 (3), Autosomal d…	.	.	D	B	criteria_provided,_single_submitter	Likely_benign
MC_015_2*	Inherited Homozygous	Both	12	55469593	55469597	GATAA	-	OR6C70	NM_001005499:exon1:c.542_546del:p.L181Pfs*70	Indel	frameshift deletion	.	.	.	.	.	.	.	.
MC_015_2*	Inherited Homozygous	Both	19	52582871	52582871	C	T	ZNF701	NM_018260:exon4:c.C812T:p.T271M,ZNF701:NM_001172655:exon5:c.C1010T:p.T337M	SNV	nonsynonymous SNV	.	.	.	.	D	B	.	.
MC_015_2*	Inherited Homozygous	Both	19	54250975	54250975	G	-	LILRB5	NM_001304457:exon13:c.1797delC:p.T600Pfs*24	SNV	frameshift deletion	604814		.	.	.	.	.	.
MC_015_2*	Inherited Homozygous	Both	8	8318862	8318865	AGCC	-	PRAG1	NM_001080826:exon6:c.3510_3513del:p.A1171Pfs*47,PRAG1:NM_001369759:exon6:c.3510_3513del:p.A1171Pfs*47	Indel	frameshift deletion	617344		.	.	.	.	.	.
MC_015_3*	De novo	Neither	1	155765155	155765158	GACC	-	GON4L	NM_001282856:exon21:c.4315_4318del:p.G1439Sfs*58,GON4L:NM_001282858:exon21:c.4315_4318del:p.G1439Sfs*58,GON4L:NM_001282860:exon21:c.4315_4318del:p.G1439Sfs*58,GON4L:NM_001282861:exon21:c.4315_4318del:p.G1439Sfs*53,GON4L:NM_032292:exon21:c.4315_4318del:p.G1439Sfs*53	Indel	frameshift deletion	610393		.	.	.	.	.	.
MC_015_3*	De novo	Neither	11	92761948	92761948	C	A	FAT3	NM_001008781:exon5:c.C3762A:p.F1254L,FAT3:NM_001367949:exon5:c.C3762A:p.F1254L	SNV	nonsynonymous SNV	612483		.	.	D	D	.	.
MC_015_3*	De novo	Neither	19	13115756	13115756	C	T	TRMT1	NM_001142554:exon3:c.G323A:p.G108E,TRMT1:NM_017722:exon3:c.G323A:p.G108E,TRMT1:NM_001136035:exon4:c.G323A:p.G108E,TRMT1:NM_001351760:exon4:c.G323A:p.G108E,TRMT1:NM_001351761:exon4:c.G215A:p.G72E	SNV	nonsynonymous SNV	611673		.	.	D	D	.	.
MC_015_3*	De novo	Neither	2	17781754	17781757	AAAG	-	GEN1	NM_001130009:exon14:c.2542_2545del:p.E849Lfs*26,GEN1:NM_182625:exon14:c.2542_2545del:p.E849Lfs*26	Indel	frameshift deletion	612449		.	.	.	.	.	.
MC_015_3*	De novo	Neither	21	7819481	7819481	G	A	KCNE1B	NM_001330065:exon3:c.C151T:p.L51F,KCNE1B:NM_001369869:exon3:c.C151T:p.L51F	SNV	nonsynonymous SNV	.	.	.	.	.	D	.	.
MC_015_3*	De novo	Neither	6	89674155	89674155	G	C	MDN1	NM_014611:exon79:c.C13196G:p.A4399G	SNV	nonsynonymous SNV	611872		.	.	D	B	.	.
MC_015_4	Inherited Homozygous	Both	18	63712604	63712604	G	T	SERPINB11	NM_001291278:exon4:c.G268T:p.E90X,SERPINB11:NM_001370475:exon4:c.G268T:p.E90X,SERPINB11:NM_080475:exon5:c.G268T:p.E90X	SNV	stopgain	615682		.	.	.	.	.	.
MC_015_4	Inherited Homozygous	Both	19	57492212	57492212	G	A	ZNF419		SNV	.	617410		.	.	.	.	.	.
MC_015_4	Compound Heterozygous	Mother	2	166405764	166405764	C	T	SCN7A	NM_002976:exon25:c.G4865A:p.R1622Q	SNV	nonsynonymous SNV	182392		.	.	D	B	.	.
MC_015_4	Compound Heterozygous	Father	2	166421266	166421266	C	T	SCN7A	NM_002976:exon19:c.G3059A:p.R1020Q	SNV	nonsynonymous SNV	182392		.	.	D	B	.	.
MC_015_4	Inherited Homozygous	Both	9	34372875	34372875	G	C	MYORG	NM_020702:exon2:c.C69G:p.Y23X	SNV	stopgain	618255	Basal ganglia calcification, idiopathic, 7, autosomal recessive, 618317 (3), Autosomal recessive	.	.	.	.	.	.
MC_015_4	Inherited Homozygous	Both	9	42186961	42186961	C	T	SPATA31A6	NM_001145196:exon4:c.C1259T:p.P420L	SNV	nonsynonymous SNV	.	.	.	.	D	D	.	.
MC_015_4	Inherited Homozygous	Both	9	42189007	42189007	C	T	SPATA31A6	NM_001145196:exon4:c.C3305T:p.P1102L	SNV	nonsynonymous SNV	.	.	.	.	D	P	.	.
MC_015_4	X-Linked	Mother	X	143884366	143884366	G	T	UBE2NL		SNV	unknown	.	.	.	.	.	.	.	.
MC_015_4	X-Linked	Mother	X	153778989	153778989	C	T	PLXNB3	NM_005393:exon36:c.C5680T:p.R1894C,PLXNB3:NM_001163257:exon37:c.C5749T:p.R1917C	SNV	nonsynonymous SNV	300214		.	.	D	D	.	.
MC_015_4	X-Linked	Mother	X	23879019	23879019	C	A	APOO	NM_024122:exon3:c.G133T:p.V45F	SNV	nonsynonymous SNV	300753		.	.	D	P	.	.
MC_016_3	Inherited Homozygous	Both	15	40407806	40407807	TT	-	IVD	NM_001354599:exon2:c.315_316del:p.F106Sfs*66,IVD:NM_001354600:exon2:c.315_316del:p.F106Sfs*66	Indel	frameshift deletion	607036	Isovaleric acidemia, 243500 (3), Autosomal recessive	.	.	.	.	.	.
MC_016_3	Inherited Homozygous	Both	9	65283162	65283162	A	G	FOXD4L5	NM_001126334:exon1:c.T1216C:p.W406R	SNV	nonsynonymous SNV	.	.	.	.	D	B	.	.
MC_016_3	X-Linked	Mother	X	53082872	53082872	G	T	TSPYL2	NM_022117:exon1:c.G374T:p.G125V	SNV	nonsynonymous SNV	300564		.	.	D	B	.	.
MC_017_3	Inherited Homozygous	Both	12	40488346	40488346	C	A	MUC19		SNV	unknown	612170		.	.	.	.	.	.
MC_017_3	Inherited Homozygous	Both	12	40489827	40489827	C	T	MUC19		SNV	unknown	612170		.	.	.	.	.	.
MC_017_3	Inherited Homozygous	Both	12	40489834	40489834	G	A	MUC19		SNV	unknown	612170		.	.	.	.	.	.
MC_017_3	Inherited Homozygous	Both	12	40490864	40490864	C	T	MUC19		SNV	unknown	612170		.	.	.	.	.	.
MC_017_3	Inherited Homozygous	Both	15	22767914	22767914	T	C	GOLGA6L7		SNV	unknown	.	.	.	.	.	.	.	.
MC_017_3	De novo	Neither	2	165991869	165991872	CTCA	-	SCN1A	NM_001353948:exon27:c.5403_5406del:p.S1801Rfs*56,SCN1A:NM_001353949:exon27:c.5370_5373del:p.S1790Rfs*56,SCN1A:NM_001353951:exon27:c.5370_5373del:p.S1790Rfs*56,SCN1A:NM_001353955:exon27:c.5367_5370del:p.S1789Rfs*56,SCN1A:NM_001353957:exon27:c.5319_5322del:p.S1773Rfs*56,SCN1A:NM_001165964:exon28:c.5319_5322del:p.S1773Rfs*56,SCN1A:NM_001202435:exon28:c.5403_5406del:p.S1801Rfs*56,SCN1A:NM_001353950:e…	Indel	frameshift deletion	182389	Developmental and epileptic encephalopathy 6B, non-Dravet, 619317 (3), Autosomal dominant; Migraine, familial hemiplegic, 3, 609634 (3), Autosomal dominant; Dravet syndrome, 607208 (3), Autosomal dominant; Febrile seizures, familial, 3A, 604403 (3), Autosomal dominant; Generalized epilepsy with febrile seizures plus, type 2, 604403 (3), Autosomal dominant	Rare Single Gene Mutation, Syndromic, Genetic Association, Functional	1S	.	.	criteria_provided,_single_submitter	Pathogenic
MC_017_3	Inherited Homozygous	Both	9	65737974	65737974	G	T	FOXD4L4	NM_199244:exon1:c.G829T:p.V277F	SNV	nonsynonymous SNV	611085		.	.	D	B	.	.
MC_017_3	X-Linked	Mother	X	130409298	130409298	A	C	RBMX2	NM_016024:exon4:c.A215C:p.K72T	SNV	nonsynonymous SNV	.	.	.	.	D	B	.	.
MC_017_3	X-Linked	Mother	X	154353448	154353448	G	C	FLNA	NM_001456:exon36:c.C5846G:p.S1949C,FLNA:NM_001110556:exon37:c.C5870G:p.S1957C	SNV	nonsynonymous SNV	615927		Rare Single Gene Mutation, Functional	3	D	P	.	.
MC_017_3	Inherited Homozygous	Both	X	27747287	27747287	A	-	DCAF8L2	NM_001353450:exon5:c.392delA:p.E131Gfs*35,DCAF8L2:NM_001353449:exon6:c.392delA:p.E131Gfs*35,DCAF8L2:NM_001353448:exon7:c.392delA:p.E131Gfs*35	SNV	frameshift deletion	.	.	.	.	.	.	.	.
MC_018_3*	Inherited Homozygous	Both	11	1075747	1075747	C	T	MUC2		SNV	unknown	610360		.	.	.	.	.	.
MC_018_3*	Inherited Homozygous	Both	11	1100782	1100782	T	C	MUC2		SNV	unknown	610360		.	.	.	.	.	.
MC_018_3*	De novo	Neither	12	2834935	2834935	T	C	NRIP2	NM_031474:exon1:c.A49G:p.K17E	SNV	nonsynonymous SNV	.	.	.	.	D	B	.	.
MC_018_3*	Inherited Homozygous	Both	12	48494980	48494980	G	A	C12orf54		SNV	.	.	.	.	.	.	.	.	.
MC_018_3*	De novo	Neither	13	102734206	102734206	A	C	CCDC168	NM_001146197:exon4:c.T16491G:p.H5497Q	SNV	nonsynonymous SNV	.	.	.	.	.	P	.	.
MC_018_3*	Inherited Homozygous	Both	17	67108550	67108550	T	A	HELZ	NM_001330447:exon30:c.A4669T:p.R1557W,HELZ:NM_014877:exon30:c.A4666T:p.R1556W	SNV	nonsynonymous SNV	606699		.	.	D	D	.	.
MC_018_3*	Inherited Homozygous	Both	17	75093757	75093757	T	A	SLC16A5	NM_001369668:exon2:c.T121A:p.L41M,SLC16A5:NM_001271765:exon3:c.T121A:p.L41M,SLC16A5:NM_004695:exon3:c.T121A:p.L41M	SNV	nonsynonymous SNV	603879		.	.	D	D	.	.
MC_018_3*	Inherited Homozygous	Both	18	14543057	14543078	GTGGTGAAACCACTTGCCCATC	-	POTEC	NM_001137671:exon1:c.69_90del:p.K23Nfs*25	Indel	frameshift deletion	.	.	.	.	.	.	.	.
MC_018_3*	Inherited Homozygous	Both	19	34943607	34943608	GT	-	ZNF30	NM_001099437:exon5:c.644_645del:p.S215Rfs*2,ZNF30:NM_001099438:exon5:c.644_645del:p.S215Rfs*2,ZNF30:NM_194325:exon5:c.641_642del:p.S214Rfs*2	Indel	frameshift deletion	612429		.	.	.	.	.	.
MC_018_3*	Inherited Homozygous	Both	21	44697877	44697877	G	C	KRTAP10-12	NM_198699:exon1:c.G676C:p.G226R	SNV	nonsynonymous SNV	.	.	.	.	D	B	.	.
MC_018_3*	De novo	Neither	2	181915239	181915239	G	A	ITPRID2	NM_001287504:exon10:c.G1140A:p.M380I,ITPRID2:NM_001130445:exon11:c.G1599A:p.M533I,ITPRID2:NM_001287503:exon11:c.G1599A:p.M533I,ITPRID2:NM_006751:exon11:c.G1599A:p.M533I	SNV	nonsynonymous SNV	118990		.	.	D	D	.	.
MC_018_3*	Inherited Homozygous	Both	3	195779387	195779387	G	C	MUC4	NM_018406:exon2:c.C12193G:p.L4065V	SNV	nonsynonymous SNV	158372		Rare Single Gene Mutation	2	D	B	.	.
MC_018_3*	De novo	Neither	5	55220428	55220428	C	A	MCIDAS	NM_001190787:exon7:c.G1096T:p.G366C	SNV	nonsynonymous SNV	614086	Ciliary dyskinesia, primary, 42, 618695 (3), Autosomal recessive	.	.	D	D	.	.
MC_018_3*	Inherited Homozygous	Both	X	135965109	135965109	G	A	MMGT1	NM_173470:exon4:c.C311T:p.S104L,MMGT1:NM_001330000:exon5:c.C311T:p.S104L	SNV	nonsynonymous SNV	301098		.	.	T	P	.	.
MC_018_3*	X-Linked	Mother	X	135965109	135965109	G	A	MMGT1	NM_173470:exon4:c.C311T:p.S104L,MMGT1:NM_001330000:exon5:c.C311T:p.S104L	SNV	nonsynonymous SNV	301098		.	.	T	P	.	.
MC_018_3*	Inherited Homozygous	Both	X	143884366	143884366	G	T	UBE2NL		SNV	unknown	.	.	.	.	.	.	.	.
MC_018_3*	X-Linked	Mother	X	143884366	143884366	G	T	UBE2NL		SNV	unknown	.	.	.	.	.	.	.	.
MC_018_3*	Inherited Homozygous	Both	X	43744455	43744455	C	T	MAOA	NM_000240:exon15:c.C1526T:p.T509I,MAOA:NM_001270458:exon16:c.C1127T:p.T376I	SNV	nonsynonymous SNV	309850	{Antisocial behavior}, 300615 (3), X-linked recessive; Brunner syndrome, 300615 (3), X-linked recessive	Rare Single Gene Mutation, Syndromic, Genetic Association, Functional	2	D	B	criteria_provided,_single_submitter	Likely_benign
MC_018_3*	X-Linked	Mother	X	43744455	43744455	C	T	MAOA	NM_000240:exon15:c.C1526T:p.T509I,MAOA:NM_001270458:exon16:c.C1127T:p.T376I	SNV	nonsynonymous SNV	309850	{Antisocial behavior}, 300615 (3), X-linked recessive; Brunner syndrome, 300615 (3), X-linked recessive	Rare Single Gene Mutation, Syndromic, Genetic Association, Functional	2	D	B	criteria_provided,_single_submitter	Likely_benign
MC_019_3*	De novo	Neither	11	110137378	110137378	G	A	ZC3H12C	NM_033390:exon2:c.G737A:p.R246K	SNV	nonsynonymous SNV	615001		.	.	D	D	.	.
MC_019_3*	De novo	Neither	11	68262263	68262263	G	T	C11orf24	NM_022338:exon4:c.C732A:p.S244R	SNV	nonsynonymous SNV	610880		.	.	D	P	.	.
MC_019_3*	De novo	Neither	16	68909374	68909374	C	T	TANGO6	NM_024562:exon11:c.C1964T:p.S655F	SNV	nonsynonymous SNV	620188		.	.	D	P	.	.
MC_019_3*	De novo	Neither	18	48029885	48029885	C	T	ZBTB7C	NM_001039360:exon3:c.G1235A:p.R412Q,ZBTB7C:NM_001318841:exon5:c.G1235A:p.R412Q,ZBTB7C:NM_001371286:exon5:c.G1235A:p.R412Q,ZBTB7C:NM_001371288:exon5:c.G1235A:p.R412Q,ZBTB7C:NM_001371285:exon6:c.G1235A:p.R412Q,ZBTB7C:NM_001371287:exon6:c.G1235A:p.R412Q,ZBTB7C:NM_001371284:exon7:c.G1235A:p.R412Q,ZBTB7C:NM_001371291:exon7:c.G1235A:p.R412Q,ZBTB7C:NM_001371290:exon10:c.G1235A:p.R412Q	SNV	nonsynonymous SNV	616591		.	.	D	B	.	.
MC_019_3*	De novo	Neither	3	32890881	32890881	G	C	TRIM71	NM_001039111:exon4:c.G1677C:p.E559D	SNV	nonsynonymous SNV	618570	Hydrocephalus, congenital, 4, 618667 (3), Autosomal dominant	.	.	T	P	.	.
MC_021_3	Inherited Homozygous	Both	19	52582871	52582871	C	T	ZNF701	NM_018260:exon4:c.C812T:p.T271M,ZNF701:NM_001172655:exon5:c.C1010T:p.T337M	SNV	nonsynonymous SNV	.	.	.	.	D	B	.	.
MC_021_3	Inherited Homozygous	Both	5	96803548	96803548	G	-	ERAP1	NM_001040458:exon2:c.379delC:p.R127Vfs*48,ERAP1:NM_001198541:exon2:c.379delC:p.R127Vfs*48,ERAP1:NM_001349244:exon2:c.379delC:p.R127Vfs*48,ERAP1:NM_016442:exon2:c.379delC:p.R127Vfs*48	SNV	frameshift deletion	606832		.	.	.	.	.	.
MC_021_3	X-Linked	Mother	X	101237627	101237627	T	C	DRP2	NM_001171184:exon3:c.T56C:p.L19P,DRP2:NM_001939:exon5:c.T290C:p.L97P	SNV	nonsynonymous SNV	602463		.	.	D	P	.	.
MC_021_3	X-Linked	Mother	X	143884366	143884366	G	T	UBE2NL		SNV	unknown	.	.	.	.	.	.	.	.
MC_022_3*	Inherited Homozygous	Both	11	1083761	1083761	C	G	MUC2		SNV	unknown	610360		.	.	.	.	.	.
MC_022_3*	Inherited Homozygous	Both	11	1085297	1085297	C	T	MUC2		SNV	unknown	610360		.	.	.	.	.	.
MC_022_3*	Inherited Homozygous	Both	11	1086825	1086825	C	T	MUC2		SNV	unknown	610360		.	.	.	.	.	.
MC_022_3*	Inherited Homozygous	Both	11	1090036	1090036	T	C	MUC2		SNV	unknown	610360		.	.	.	.	.	.
MC_022_3*	Inherited Homozygous	Both	11	1100782	1100782	T	C	MUC2		SNV	unknown	610360		.	.	.	.	.	.
MC_022_3*	Inherited Homozygous	Both	11	1100845	1100845	C	A	MUC2		SNV	unknown	610360		.	.	.	.	.	.
MC_022_3*	Inherited Homozygous	Both	11	1102586	1102586	C	T	MUC2		SNV	unknown	610360		.	.	.	.	.	.
MC_022_3*	Inherited Homozygous	Both	11	56030783	56030783	G	A	OR5AS1	NM_001001921:exon1:c.G365A:p.R122H	SNV	nonsynonymous SNV	.	.	.	.	D	B	.	.
MC_022_3*	Inherited Homozygous	Both	12	6936731	6936731	G	C	ATN1	NM_001007026:exon5:c.G1464C:p.Q488H,ATN1:NM_001940:exon5:c.G1464C:p.Q488H	SNV	nonsynonymous SNV	115437		.	.	T	D	.	.
MC_022_3*	Inherited Homozygous	Both	13	52143915	52143915	T	-	NEK3;NEK3	NM_002498:exon10:c.877delA:p.T293Qfs*8,NEK3:NM_152720:exon10:c.877delA:p.T293Qfs*8	SNV	frameshift deletion	604044		.	.	.	.	.	.
MC_022_3*	De novo	Neither	14	90304095	90304095	C	T	NRDE2	NM_017970:exon5:c.G845A:p.W282X	SNV	stopgain	618631		.	.	.	.	.	.
MC_022_3*	Inherited Homozygous	Both	16	11281009	11281009	G	A	PRM1	NM_002761:exon2:c.C139T:p.R47X	SNV	stopgain	600018		.	.	.	.	.	.
MC_022_3*	Inherited Homozygous	Both	16	57813723	57813730	TGCAGGTG	-	LOC388282	NM_001278081:exon2:c.138_145del:p.H46Qfs*85	Indel	frameshift deletion	.	.	.	.	.	.	.	.
MC_022_3*	Inherited Homozygous	Both	19	51501537	51501537	-	T	SIGLEC12	NM_053003:exon1:c.196_197insA:p.A66Dfs*50	SNV	frameshift insertion	606094		.	.	.	.	.	.
MC_022_3*	De novo	Neither	20	37903399	37903399	C	G	VSTM2L	NM_080607:exon1:c.C49G:p.L17V	SNV	nonsynonymous SNV	616537		.	.	T	P	.	.
MC_022_3*	De novo	Neither	2	174571732	174571732	G	A	WIPF1	NM_001077269:exon5:c.C1073T:p.P358L,WIPF1:NM_003387:exon5:c.C1073T:p.P358L	SNV	nonsynonymous SNV	602357	Wiskott-Aldrich syndrome 2, 614493 (3), Autosomal recessive	.	.	D	B	.	.
MC_022_3*	Inherited Homozygous	Both	3	75738575	75738575	G	A	ZNF717	NM_001128223:exon5:c.C1048T:p.R350C,ZNF717:NM_001290208:exon5:c.C1048T:p.R350C,ZNF717:NM_001290209:exon5:c.C898T:p.R300C,ZNF717:NM_001324027:exon5:c.C1048T:p.R350C	SNV	nonsynonymous SNV	618405		.	.	T	P	.	.
MC_022_3*	Inherited Homozygous	Both	4	15003302	15003302	C	T	CPEB2	NM_001177381:exon1:c.C629T:p.P210L,CPEB2:NM_001177382:exon1:c.C629T:p.P210L,CPEB2:NM_001177383:exon1:c.C629T:p.P210L,CPEB2:NM_001177384:exon1:c.C629T:p.P210L,CPEB2:NM_182485:exon1:c.C629T:p.P210L,CPEB2:NM_182646:exon1:c.C629T:p.P210L	SNV	nonsynonymous SNV	610605		.	.	D	.	.	.
MC_022_3*	De novo	Neither	6	75857144	75857144	C	G	MYO6	NM_001300899:exon13:c.C1271G:p.A424G,MYO6:NM_001368136:exon13:c.C1271G:p.A424G,MYO6:NM_001368137:exon13:c.C1271G:p.A424G,MYO6:NM_001368138:exon13:c.C1256G:p.A419G,MYO6:NM_001368865:exon13:c.C1271G:p.A424G,MYO6:NM_001368866:exon13:c.C1271G:p.A424G,MYO6:NM_004999:exon13:c.C1271G:p.A424G	SNV	nonsynonymous SNV	600970	Deafness, autosomal dominant 22, with hypertrophic cardiomyopathy, 606346 (3), Autosomal dominant; Deafness, autosomal dominant 22, 606346 (3), Autosomal dominant; Deafness, autosomal recessive 37, 607821 (3), Autosomal recessive	.	.	D	D	.	.
MC_022_3*	Inherited Homozygous	Both	9	133258116	133258116	G	A	ABO		SNV	unknown	110300	[Blood group, ABO system], 616093 (3)	.	.	.	.	criteria_provided,_single_submitter	Benign
MC_022_3*	Inherited Homozygous	Both	9	133259833	133259833	G	A	ABO		SNV	unknown	110300	[Blood group, ABO system], 616093 (3)	.	.	.	.	.	.
MC_022_3*	Inherited Homozygous	Both	9	133259834	133259834	C	T	ABO		SNV	unknown	110300	[Blood group, ABO system], 616093 (3)	.	.	.	.	.	.
MC_022_3*	Inherited Homozygous	Both	9	133261367	133261367	C	A	ABO		SNV	unknown	110300	[Blood group, ABO system], 616093 (3)	.	.	.	.	criteria_provided,_single_submitter	Benign
MC_022_3*	Inherited Homozygous	Both	X	106787969	106787969	C	T	RNF128	NM_024539:exon4:c.C778T:p.P260S,RNF128:NM_194463:exon4:c.C856T:p.P286S	SNV	nonsynonymous SNV	300439		.	.	T	P	.	.
MC_022_3*	X-Linked	Mother	X	106787969	106787969	C	T	RNF128	NM_024539:exon4:c.C778T:p.P260S,RNF128:NM_194463:exon4:c.C856T:p.P286S	SNV	nonsynonymous SNV	300439		.	.	T	P	.	.
MC_022_3*	Inherited Homozygous	Both	X	152701010	152701010	G	C	MAGEA3	NM_005362:exon3:c.G178C:p.D60H	SNV	nonsynonymous SNV	300174		.	.	T	P	.	.
MC_022_3*	X-Linked	Mother	X	152701010	152701010	G	C	MAGEA3	NM_005362:exon3:c.G178C:p.D60H	SNV	nonsynonymous SNV	300174		.	.	T	P	.	.
MC_022_3*	Inherited Homozygous	Both	X	152728157	152728157	G	C	CSAG1	NM_001102576:exon3:c.C84G:p.Y28X,CSAG1:NM_153478:exon4:c.C84G:p.Y28X	SNV	stopgain	300944		.	.	.	.	.	.
MC_022_3*	X-Linked	Mother	X	152728157	152728157	G	C	CSAG1	NM_001102576:exon3:c.C84G:p.Y28X,CSAG1:NM_153478:exon4:c.C84G:p.Y28X	SNV	stopgain	300944		.	.	.	.	.	.
MC_022_3*	Inherited Homozygous	Both	X	3320746	3320746	C	G	MXRA5	NM_015419:exon5:c.G4939C:p.E1647Q	SNV	nonsynonymous SNV	300938		.	.	T	P	.	.
MC_022_3*	X-Linked	Mother	X	3320746	3320746	C	G	MXRA5	NM_015419:exon5:c.G4939C:p.E1647Q	SNV	nonsynonymous SNV	300938		.	.	T	P	.	.
MC_022_3*	Inherited Homozygous	Both	X	40073058	40073058	C	A	BCOR	NM_001123383:exon4:c.G2288T:p.R763L,BCOR:NM_001123384:exon4:c.G2288T:p.R763L,BCOR:NM_001123385:exon4:c.G2288T:p.R763L,BCOR:NM_017745:exon4:c.G2288T:p.R763L	SNV	nonsynonymous SNV	300485	Microphthalmia, syndromic 2, 300166 (3), X-linked dominant	.	.	D	B	criteria_provided,_single_submitter	Benign
MC_022_3*	X-Linked	Mother	X	40073058	40073058	C	A	BCOR	NM_001123383:exon4:c.G2288T:p.R763L,BCOR:NM_001123384:exon4:c.G2288T:p.R763L,BCOR:NM_001123385:exon4:c.G2288T:p.R763L,BCOR:NM_017745:exon4:c.G2288T:p.R763L	SNV	nonsynonymous SNV	300485	Microphthalmia, syndromic 2, 300166 (3), X-linked dominant	.	.	D	B	criteria_provided,_single_submitter	Benign
MC_022_3*	Inherited Homozygous	Both	X	70134643	70134643	G	T	IGBP1	NM_001370194:exon2:c.G309T:p.Q103H,IGBP1:NM_001370192:exon3:c.G309T:p.Q103H,IGBP1:NM_001370193:exon3:c.G309T:p.Q103H,IGBP1:NM_001551:exon3:c.G309T:p.Q103H	SNV	nonsynonymous SNV	300139	?Corpus callosum, agenesis of, with impaired intellectual development, ocular coloboma and micrognathia, 300472 (3), X-linked recessive	.	.	D	B	.	.
MC_022_3*	X-Linked	Mother	X	70134643	70134643	G	T	IGBP1	NM_001370194:exon2:c.G309T:p.Q103H,IGBP1:NM_001370192:exon3:c.G309T:p.Q103H,IGBP1:NM_001370193:exon3:c.G309T:p.Q103H,IGBP1:NM_001551:exon3:c.G309T:p.Q103H	SNV	nonsynonymous SNV	300139	?Corpus callosum, agenesis of, with impaired intellectual development, ocular coloboma and micrognathia, 300472 (3), X-linked recessive	.	.	D	B	.	.
MC_022_3*	Inherited Homozygous	Both	X	72667442	72667442	A	G	PHKA1	NM_001122670:exon7:c.T650C:p.L217P,PHKA1:NM_001172436:exon7:c.T650C:p.L217P,PHKA1:NM_002637:exon7:c.T650C:p.L217P	SNV	nonsynonymous SNV	311870	Muscle glycogenosis, 300559 (3), X-linked recessive	.	.	D	D	.	.
MC_022_3*	X-Linked	Mother	X	72667442	72667442	A	G	PHKA1	NM_001122670:exon7:c.T650C:p.L217P,PHKA1:NM_001172436:exon7:c.T650C:p.L217P,PHKA1:NM_002637:exon7:c.T650C:p.L217P	SNV	nonsynonymous SNV	311870	Muscle glycogenosis, 300559 (3), X-linked recessive	.	.	D	D	.	.
MC_022_4*	Inherited Homozygous	Both	11	124250452	124250452	C	G	OR8G1	NM_001002905:exon1:c.C777G:p.Y259X	SNV	stopgain	.	.	.	.	.	.	.	.
MC_022_4*	Inherited Homozygous	Both	11	56030783	56030783	G	A	OR5AS1	NM_001001921:exon1:c.G365A:p.R122H	SNV	nonsynonymous SNV	.	.	.	.	D	B	.	.
MC_022_4*	Inherited Homozygous	Both	13	32442466	32442466	G	A	N4BP2L2	NM_001278432:exon7:c.C2026T:p.R676C,N4BP2L2:NM_001320836:exon7:c.C3358T:p.R1120C,N4BP2L2:NM_033111:exon7:c.C2071T:p.R691C	SNV	nonsynonymous SNV	615788		.	.	D	B	.	.
MC_022_4*	Inherited Homozygous	Both	15	40407806	40407807	TT	-	IVD	NM_001354599:exon2:c.315_316del:p.F106Sfs*66,IVD:NM_001354600:exon2:c.315_316del:p.F106Sfs*66	Indel	frameshift deletion	607036	Isovaleric acidemia, 243500 (3), Autosomal recessive	.	.	.	.	.	.
MC_022_4*	Inherited Homozygous	Both	16	57813723	57813730	TGCAGGTG	-	LOC388282	NM_001278081:exon2:c.138_145del:p.H46Qfs*85	Indel	frameshift deletion	.	.	.	.	.	.	.	.
MC_022_4*	De novo	Neither	19	43261866	43261866	G	A	PSG9	NM_001301708:exon3:c.C703T:p.L235F,PSG9:NM_002784:exon3:c.C703T:p.L235F	SNV	nonsynonymous SNV	176398		.	.	D	D	.	.
MC_022_4*	Inherited Homozygous	Both	3	122923743	122923743	G	C	SEMA5B	NM_001256348:exon9:c.C972G:p.I324M,SEMA5B:NM_001031702:exon10:c.C1146G:p.I382M,SEMA5B:NM_001256346:exon10:c.C1146G:p.I382M,SEMA5B:NM_001256347:exon10:c.C1308G:p.I436M	SNV	nonsynonymous SNV	609298		.	.	D	D	.	.
MC_023_3	Inherited Homozygous	Both	16	1912131	1912131	G	T	HS3ST6	NM_001009606:exon2:c.C488A:p.A163D	SNV	nonsynonymous SNV	619210	?Angioedema, hereditary, 8, 619367 (3), Autosomal dominant	.	.	D	D	.	.
MC_023_3	Inherited Homozygous	Both	17	80090346	80090346	-	C	CCDC40	NM_001243342:exon18:c.3040_3041insC:p.R1014Tfs*80	SNV	frameshift insertion	613799	Ciliary dyskinesia, primary, 15, 613808 (3), Autosomal recessive	.	.	.	.	.	.
MC_023_3	Inherited Homozygous	Both	22	36191798	36191799	CT	-	APOL4	NM_145660:exon5:c.332_333del:p.E111Vfs*21,APOL4:NM_030643:exon6:c.323_324del:p.E108Vfs*21	Indel	frameshift deletion	607254	{Schizophrenia}, 181500 (1), Autosomal dominant	.	.	.	.	.	.
MC_023_3	Inherited Homozygous	Both	7	139454125	139454125	T	-	KLRG2	NM_198508:exon4:c.1095delA:p.L366Sfs*67	SNV	frameshift deletion	.	.	.	.	.	.	.	.
MC_024_3	Inherited Homozygous	Both	12	40426443	40426443	T	C	MUC19		SNV	unknown	612170		.	.	.	.	.	.
MC_024_3	Inherited Homozygous	Both	12	40484746	40484746	G	A	MUC19		SNV	unknown	612170		.	.	.	.	.	.
MC_024_3	Inherited Homozygous	Both	12	40489827	40489827	C	T	MUC19		SNV	unknown	612170		.	.	.	.	.	.
MC_024_3	Inherited Homozygous	Both	12	40489834	40489834	G	A	MUC19		SNV	unknown	612170		.	.	.	.	.	.
MC_024_3	Inherited Homozygous	Both	16	71947512	71947515	TTTG	-	PKD1L3	NM_181536:exon22:c.3695_3698del:p.T1232Rfs*26	Indel	frameshift deletion	607895		.	.	.	.	criteria_provided,_single_submitter	Benign
MC_024_3	Inherited Homozygous	Both	22	36191798	36191799	CT	-	APOL4	NM_145660:exon5:c.332_333del:p.E111Vfs*21,APOL4:NM_030643:exon6:c.323_324del:p.E108Vfs*21	Indel	frameshift deletion	607254	{Schizophrenia}, 181500 (1), Autosomal dominant	.	.	.	.	.	.
MC_024_3	Inherited Homozygous	Both	2	95884195	95884195	C	A	ANKRD36C	NM_001310154:exon75:c.G4338T:p.K1446N	SNV	nonsynonymous SNV	.	.	.	.	D	B	.	.
MC_024_3	Inherited Homozygous	Both	2	98822021	98822021	C	G	KIAA1211L	NM_207362:exon7:c.G2252C:p.R751P	SNV	nonsynonymous SNV	.	.	.	.	D	D	.	.
MC_024_3	Inherited Homozygous	Both	3	190656165	190656165	G	A	IL1RAP	NM_001364879:exon11:c.G1622A:p.R541Q,IL1RAP:NM_001167931:exon12:c.G1622A:p.R541Q	SNV	nonsynonymous SNV	602626		.	.	T	D	.	.
MC_024_3	Inherited Homozygous	Both	3	25664257	25664257	C	G	TOP2B	NM_001068:exon1:c.G41C:p.G14A,TOP2B:NM_001330700:exon1:c.G41C:p.G14A	SNV	nonsynonymous SNV	126431	B-cell immunodeficiency, distal limb anomalies, and urogenital malformations, 609296 (3), Autosomal dominant	Rare Single Gene Mutation, Functional	2	T	P	.	.
MC_024_3	Inherited Homozygous	Both	8	8318862	8318865	AGCC	-	PRAG1	NM_001080826:exon6:c.3510_3513del:p.A1171Pfs*47,PRAG1:NM_001369759:exon6:c.3510_3513del:p.A1171Pfs*47	Indel	frameshift deletion	617344		.	.	.	.	.	.
MC_024_3	X-Linked	Mother	X	13042917	13042917	C	G	FAM9C		SNV	.	300479		.	.	T	.	.	.
MC_024_3	X-Linked	Mother	X	44844563	44844563	G	A	DUSP21	NM_022076:exon1:c.G431A:p.R144Q	SNV	nonsynonymous SNV	300678		.	.	D	P	.	.
MC_024_3	X-Linked	Mother	X	48266326	48266326	G	A	SSX1	NM_005635:exon7:c.G506A:p.R169H,SSX1:NM_001278691:exon8:c.G506A:p.R169H	SNV	nonsynonymous SNV	312820	Spermatogenic failure, X-linked, 5, 301099 (3), X-linked	.	.	D	D	.	.
MC_024_3	X-Linked	Mother	X	78014707	78014707	A	G	ATP7A	NM_001282224:exon10:c.A2218G:p.T740A,ATP7A:NM_000052:exon11:c.A2452G:p.T818A	SNV	nonsynonymous SNV	300011	Occipital horn syndrome, 304150 (3), X-linked recessive; Spinal muscular atrophy, distal, X-linked 3, 300489 (3), X-linked recessive; Menkes disease, 309400 (3), X-linked recessive	.	.	T	P	criteria_provided,_conflicting_interpretations	Conflicting_interpretations_of_pathogenicity
MC_024_4	Inherited Homozygous	Both	1	109199973	109199973	G	A	KIAA1324	NM_001284353:exon12:c.G1607A:p.G536E,KIAA1324:NM_001267048:exon17:c.G2360A:p.G787E,KIAA1324:NM_001284352:exon18:c.G2315A:p.G772E,KIAA1324:NM_020775:exon19:c.G2621A:p.G874E	SNV	nonsynonymous SNV	611298		.	.	D	D	.	.
MC_024_4	Inherited Homozygous	Both	1	109717382	109717382	C	T	GSTM5	NM_000851:exon8:c.C613T:p.R205X	SNV	stopgain	138385		.	.	.	.	.	.
MC_024_4	Inherited Homozygous	Both	19	34943607	34943608	GT	-	ZNF30	NM_001099437:exon5:c.644_645del:p.S215Rfs*2,ZNF30:NM_001099438:exon5:c.644_645del:p.S215Rfs*2,ZNF30:NM_194325:exon5:c.641_642del:p.S214Rfs*2	Indel	frameshift deletion	612429		.	.	.	.	.	.
MC_024_4	Inherited Homozygous	Both	19	52437820	52437820	G	C	ZNF534	NM_001351679:exon4:c.G276C:p.W92C,ZNF534:NM_001143938:exon5:c.G360C:p.W120C,ZNF534:NM_001143939:exon5:c.G399C:p.W133C	SNV	nonsynonymous SNV	.	.	.	.	T	P	.	.
MC_024_4	Inherited Homozygous	Both	2	209694400	209694400	G	A	MAP2	NM_001363911:exon7:c.G2218A:p.D740N,MAP2:NM_002374:exon7:c.G2230A:p.D744N,MAP2:NM_001363910:exon8:c.G2218A:p.D740N	SNV	nonsynonymous SNV	616916		.	.	D	D	.	.
MC_024_4	Inherited Homozygous	Both	7	34849400	34849400	G	T	NPSR1	NM_001300935:exon9:c.G1103T:p.S368I	SNV	nonsynonymous SNV	608595	{Asthma, susceptibility to, 2}, 608584 (3)	.	.	D	B	.	.
MC_024_4	Inherited Homozygous	Both	8	132572316	132572316	G	A	LRRC6	NM_001321962:exon10:c.C1145T:p.P382L,LRRC6:NM_001321961:exon11:c.C1331T:p.P444L,LRRC6:NM_001321966:exon11:c.C971T:p.P324L,LRRC6:NM_001321963:exon12:c.C1031T:p.P344L,LRRC6:NM_001321964:exon12:c.C1031T:p.P344L,LRRC6:NM_012472:exon12:c.C1391T:p.P464L,LRRC6:NM_001321965:exon13:c.C1031T:p.P344L	SNV	nonsynonymous SNV	617720		.	.	D	D	criteria_provided,_conflicting_interpretations	Conflicting_interpretations_of_pathogenicity
MC_025_3	Inherited Homozygous	Both	13	52143915	52143915	T	-	NEK3;NEK3	NM_002498:exon10:c.877delA:p.T293Qfs*8,NEK3:NM_152720:exon10:c.877delA:p.T293Qfs*8	SNV	frameshift deletion	604044		.	.	.	.	.	.
MC_025_3	Inherited Homozygous	Both	16	11281009	11281009	G	A	PRM1	NM_002761:exon2:c.C139T:p.R47X	SNV	stopgain	600018		.	.	.	.	.	.
MC_025_3	Inherited Homozygous	Both	19	34943607	34943608	GT	-	ZNF30	NM_001099437:exon5:c.644_645del:p.S215Rfs*2,ZNF30:NM_001099438:exon5:c.644_645del:p.S215Rfs*2,ZNF30:NM_194325:exon5:c.641_642del:p.S214Rfs*2	Indel	frameshift deletion	612429		.	.	.	.	.	.
MC_025_3	Inherited Homozygous	Both	19	54250975	54250975	G	-	LILRB5	NM_001304457:exon13:c.1797delC:p.T600Pfs*24	SNV	frameshift deletion	604814		.	.	.	.	.	.
MC_025_3	Inherited Homozygous	Both	20	3045704	3045704	-	GCCCC	GNRH2	NM_001310220:exon4:c.331_332insGCCCC:p.S116Rfs*11,GNRH2:NM_001501:exon4:c.331_332insGCCCC:p.S116Rfs*11,GNRH2:NM_178331:exon4:c.310_311insGCCCC:p.S109Rfs*11,GNRH2:NM_178332:exon4:c.307_308insGCCCC:p.S108Rfs*11	SNV	frameshift insertion	602352		.	.	.	.	.	.
MC_025_3	Inherited Homozygous	Both	22	39101449	39101449	G	T	APOBEC3H	NM_001166002:exon3:c.G363T:p.K121N,APOBEC3H:NM_001166003:exon3:c.G363T:p.K121N,APOBEC3H:NM_001166004:exon3:c.G363T:p.K121N,APOBEC3H:NM_181773:exon3:c.G363T:p.K121N	SNV	nonsynonymous SNV	610976		.	.	D	B	.	.
MC_025_3	X-Linked	Mother	X	130016202	130016202	C	T	BCORL1	NM_001184772:exon3:c.C3430T:p.H1144Y,BCORL1:NM_021946:exon3:c.C3430T:p.H1144Y	SNV	nonsynonymous SNV	300688	Shukla-Vernon syndrome, 301029 (3), X-linked recessive	Rare Single Gene Mutation, Syndromic	S	T	P	.	.
MC_025_3	X-Linked	Mother	X	136348324	136348324	T	G	ADGRG4	NM_153834:exon6:c.T4618G:p.S1540A	SNV	nonsynonymous SNV	301085		.	.	D	D	.	.
MC_025_3	X-Linked	Mother	X	48059415	48059415	C	T	ZNF630	NM_001037735:exon5:c.G1027A:p.G343R,ZNF630:NM_001190255:exon5:c.G985A:p.G329R,ZNF630:NM_001282201:exon5:c.G1027A:p.G343R,ZNF630:NM_001282202:exon5:c.G655A:p.G219R	SNV	nonsynonymous SNV	300819		.	.	T	D	.	.
MC_025_3	X-Linked	Mother	X	48970102	48970102	G	A	KCND1	NM_004979:exon1:c.C170T:p.T57M	SNV	nonsynonymous SNV	300281		.	.	D	D	.	.
MC_025_4	Inherited Homozygous	Both	12	79806178	79806178	C	G	PPP1R12A	NM_001143886:exon13:c.G1550C:p.G517A,PPP1R12A:NM_002480:exon13:c.G1811C:p.G604A,PPP1R12A:NM_001143885:exon14:c.G1811C:p.G604A,PPP1R12A:NM_001244990:exon14:c.G1811C:p.G604A	SNV	nonsynonymous SNV	602021	Genitourinary and/or/brain malformation syndrome, 618820 (3), Autosomal dominant	.	.	T	P	.	.
MC_025_4	Inherited Homozygous	Both	22	23766225	23766225	G	C	CHCHD10	NM_001301339:exon3:c.C333G:p.Y111X,CHCHD10:NM_213720:exon3:c.C312G:p.Y104X	SNV	stopgain	615903	?Myopathy, isolated mitochondrial, autosomal dominant, 616209 (3), Autosomal dominant; Spinal muscular atrophy, Jokela type, 615048 (3), Autosomal dominant; Frontotemporal dementia and/or amyotrophic lateral sclerosis 2, 615911 (3), Autosomal dominant	.	.	.	.	criteria_provided,_single_submitter	Uncertain_significance
MC_025_4	X-Linked	Mother	X	130016202	130016202	C	T	BCORL1	NM_001184772:exon3:c.C3430T:p.H1144Y,BCORL1:NM_021946:exon3:c.C3430T:p.H1144Y	SNV	nonsynonymous SNV	300688	Shukla-Vernon syndrome, 301029 (3), X-linked recessive	Rare Single Gene Mutation, Syndromic	S	T	P	.	.
MC_025_4	X-Linked	Mother	X	136348324	136348324	T	G	ADGRG4	NM_153834:exon6:c.T4618G:p.S1540A	SNV	nonsynonymous SNV	301085		.	.	D	D	.	.
MC_025_4	X-Linked	Mother	X	48059415	48059415	C	T	ZNF630	NM_001037735:exon5:c.G1027A:p.G343R,ZNF630:NM_001190255:exon5:c.G985A:p.G329R,ZNF630:NM_001282201:exon5:c.G1027A:p.G343R,ZNF630:NM_001282202:exon5:c.G655A:p.G219R	SNV	nonsynonymous SNV	300819		.	.	T	D	.	.
MC_025_4	X-Linked	Mother	X	48970102	48970102	G	A	KCND1	NM_004979:exon1:c.C170T:p.T57M	SNV	nonsynonymous SNV	300281		.	.	D	D	.	.
MC_026_3	Inherited Homozygous	Both	12	51890884	51890884	C	G	ANKRD33	NM_001304460:exon4:c.C356G:p.T119S,ANKRD33:NM_001130015:exon5:c.C563G:p.T188S,ANKRD33:NM_182608:exon5:c.C938G:p.T313S,ANKRD33:NM_001304459:exon6:c.C626G:p.T209S	SNV	nonsynonymous SNV	.	.	.	.	D	P	.	.
MC_026_3	De novo	Neither	19	1004980	1004980	C	A	GRIN3B	NM_138690:exon3:c.C1479A:p.F493L	SNV	nonsynonymous SNV	606651		.	.	D	D	.	.
MC_027_3	Inherited Homozygous	Both	11	66560624	66560624	C	T	ACTN3	NM_001104:exon15:c.C1729T:p.R577X,ACTN3:NM_001258371:exon15:c.C1858T:p.R620X	SNV	stopgain	102574	[Sprinting performance], 617749 (3), Autosomal recessive; [Alpha-actinin-3 deficiency], 617749 (3), Autosomal recessive	.	.	.	.	no_assertion_criteria_provided	Conflicting_interpretations_of_pathogenicity,_Affects
MC_027_3	Inherited Homozygous	Both	12	40484746	40484746	G	A	MUC19		SNV	unknown	612170		.	.	.	.	.	.
MC_027_3	Inherited Homozygous	Both	12	40489834	40489834	G	A	MUC19		SNV	unknown	612170		.	.	.	.	.	.
MC_027_3	Inherited Homozygous	Both	12	40490864	40490864	C	T	MUC19		SNV	unknown	612170		.	.	.	.	.	.
MC_027_3	Compound Heterozygous	Mother	14	64190178	64190178	-	GACA	SYNE2	NM_015180:exon99:c.17979_17980insGACA:p.K5995Rfs*7,SYNE2:NM_182914:exon99:c.17979_17980insGACA:p.K5995Rfs*7	SNV	frameshift insertion	608442	Emery-Dreifuss muscular dystrophy 5, autosomal dominant, 612999 (3), Autosomal dominant	.	.	.	.	.	.
MC_027_3	Compound Heterozygous	Father	14	64225434	64225434	T	G	SYNE2	NM_182910:exon9:c.T1198G:p.S400A,SYNE2:NM_182913:exon11:c.T1579G:p.S527A,SYNE2:NM_015180:exon115:c.T20566G:p.S6856A,SYNE2:NM_182914:exon116:c.T20632G:p.S6878A	SNV	nonsynonymous SNV	608442	Emery-Dreifuss muscular dystrophy 5, autosomal dominant, 612999 (3), Autosomal dominant	.	.	D	D	.	.
MC_027_3	Compound Heterozygous	Father	14	64225435	64225435	C	A	SYNE2	NM_182910:exon9:c.C1199A:p.S400Y,SYNE2:NM_182913:exon11:c.C1580A:p.S527Y,SYNE2:NM_015180:exon115:c.C20567A:p.S6856Y,SYNE2:NM_182914:exon116:c.C20633A:p.S6878Y	SNV	nonsynonymous SNV	608442	Emery-Dreifuss muscular dystrophy 5, autosomal dominant, 612999 (3), Autosomal dominant	.	.	D	D	.	.
MC_027_3	Inherited Homozygous	Both	2	206177197	206177216	ATAGGAATAGTTTTCAAATT	-	GPR1	NM_001098199:exon3:c.32_51del:p.E11Gfs*10,GPR1:NM_001261454:exon3:c.32_51del:p.E11Gfs*10,GPR1:NM_001261455:exon3:c.32_51del:p.E11Gfs*10,GPR1:NM_005279:exon3:c.32_51del:p.E11Gfs*10,GPR1:NM_001261452:exon4:c.32_51del:p.E11Gfs*10,GPR1:NM_001261453:exon4:c.32_51del:p.E11Gfs*10	Indel	frameshift deletion	614269		.	.	.	.	.	.
MC_027_3	Inherited Homozygous	Both	7	100773854	100773854	G	-	ZAN	NM_003386:exon31:c.5768delG:p.C1923Ffs*18,ZAN:NM_173059:exon31:c.5768delG:p.C1923Ffs*18	SNV	frameshift deletion	611748		.	.	.	.	.	.
MC_027_3	X-Linked	Mother	X	106206166	106206166	C	T	PWWP3B	NM_001171020:exon4:c.C734T:p.S245L,PWWP3B:NM_152423:exon5:c.C734T:p.S245L	SNV	nonsynonymous SNV	.	.	.	.	D	B	.	.
MC_027_3	X-Linked	Mother	X	29955423	29955423	A	C	IL1RAPL1	NM_014271:exon11:c.A1694C:p.E565A	SNV	nonsynonymous SNV	300206	Intellectual developmental disorder, X-linked 21, 300143 (3), X-linked recessive	Rare Single Gene Mutation	2	D	B	.	.
MC_027_3	X-Linked	Mother	X	49248232	49248232	G	C	CCDC22	NM_014008:exon10:c.G1134C:p.E378D	SNV	nonsynonymous SNV	300859	Ritscher-Schinzel syndrome 2, 300963 (3), X-linked recessive	.	.	D	P	.	.
MC_028_3	Inherited Homozygous	Both	13	52143915	52143915	T	-	NEK3;NEK3	NM_002498:exon10:c.877delA:p.T293Qfs*8,NEK3:NM_152720:exon10:c.877delA:p.T293Qfs*8	SNV	frameshift deletion	604044		.	.	.	.	.	.
MC_028_3	Inherited Homozygous	Both	15	40407806	40407807	TT	-	IVD	NM_001354599:exon2:c.315_316del:p.F106Sfs*66,IVD:NM_001354600:exon2:c.315_316del:p.F106Sfs*66	Indel	frameshift deletion	607036	Isovaleric acidemia, 243500 (3), Autosomal recessive	.	.	.	.	.	.
MC_028_3	Compound Heterozygous	Mother	17	18135725	18135725	G	T	MYO15A	NM_016239:exon12:c.G4497T:p.E1499D	SNV	nonsynonymous SNV	602666	Deafness, autosomal recessive 3, 600316 (3), Autosomal recessive	.	.	T	D	criteria_provided,_single_submitter	Uncertain_significance
MC_028_3	Compound Heterozygous	Father	17	18156972	18156972	G	A	MYO15A	NM_016239:exon48:c.G8620A:p.A2874T	SNV	nonsynonymous SNV	602666	Deafness, autosomal recessive 3, 600316 (3), Autosomal recessive	.	.	D	D	.	.
MC_028_3	Inherited Homozygous	Both	22	39101449	39101449	G	T	APOBEC3H	NM_001166002:exon3:c.G363T:p.K121N,APOBEC3H:NM_001166003:exon3:c.G363T:p.K121N,APOBEC3H:NM_001166004:exon3:c.G363T:p.K121N,APOBEC3H:NM_181773:exon3:c.G363T:p.K121N	SNV	nonsynonymous SNV	610976		.	.	D	B	.	.
MC_028_3	Inherited Homozygous	Both	3	75738575	75738575	G	A	ZNF717	NM_001128223:exon5:c.C1048T:p.R350C,ZNF717:NM_001290208:exon5:c.C1048T:p.R350C,ZNF717:NM_001290209:exon5:c.C898T:p.R300C,ZNF717:NM_001324027:exon5:c.C1048T:p.R350C	SNV	nonsynonymous SNV	618405		.	.	T	P	.	.
MC_028_3	Inherited Homozygous	Both	9	65737974	65737974	G	T	FOXD4L4	NM_199244:exon1:c.G829T:p.V277F	SNV	nonsynonymous SNV	611085		.	.	D	B	.	.
MC_028_3	X-Linked	Mother	X	49222958	49222958	A	C	CACNA1F	NM_001256789:exon15:c.T2056G:p.F686V,CACNA1F:NM_001256790:exon15:c.T1894G:p.F632V,CACNA1F:NM_005183:exon15:c.T2089G:p.F697V	SNV	nonsynonymous SNV	300110	Cone-rod dystrophy, X-linked, 3, 300476 (3), X-linked recessive; Night blindness, congenital stationary (incomplete), 2A, X-linked, 300071 (3), X-linked; Aland Island eye disease, 300600 (3), X-linked	Rare Single Gene Mutation, Genetic Association	2	D	D	.	.
MC_029_3	Inherited Homozygous	Both	11	1090036	1090036	T	C	MUC2		SNV	unknown	610360		.	.	.	.	.	.
MC_029_3	Inherited Homozygous	Both	11	1100845	1100845	C	A	MUC2		SNV	unknown	610360		.	.	.	.	.	.
MC_029_3	Inherited Homozygous	Both	11	1102586	1102586	C	T	MUC2		SNV	unknown	610360		.	.	.	.	.	.
MC_029_3	Inherited Homozygous	Both	16	87604287	87604287	C	-	JPH3	NM_001271604:exon2:c.430delC:p.P144Lfs*15	SNV	frameshift deletion	605268	Huntington disease-like 2, 606438 (3), Autosomal dominant	.	.	.	.	.	.
MC_029_3	Inherited Homozygous	Both	19	52582871	52582871	C	T	ZNF701	NM_018260:exon4:c.C812T:p.T271M,ZNF701:NM_001172655:exon5:c.C1010T:p.T337M	SNV	nonsynonymous SNV	.	.	.	.	D	B	.	.
MC_029_3	Compound Heterozygous	Father	8	144040161	144040161	G	A	SPATC1	NM_001134374:exon2:c.G464A:p.S155N,SPATC1:NM_198572:exon2:c.G464A:p.S155N	SNV	nonsynonymous SNV	610874		.	.	T	P	.	.
MC_029_3	Compound Heterozygous	Mother	8	144046825	144046825	T	C	SPATC1	NM_198572:exon5:c.T1645C:p.Y549H	SNV	nonsynonymous SNV	610874		.	.	D	P	.	.
MC_030_3*	De novo	Neither	1	226982092	226982092	A	G	COQ8A	NM_020247:exon6:c.A796G:p.T266A	SNV	nonsynonymous SNV	.	.	.	.	D	B	.	.
MC_030_3*	Inherited Homozygous	Both	21	44697877	44697877	G	C	KRTAP10-12	NM_198699:exon1:c.G676C:p.G226R	SNV	nonsynonymous SNV	.	.	.	.	D	B	.	.
MC_031_3	Inherited Homozygous	Both	11	55572200	55572200	G	A	OR4C16	NM_001004701:exon1:c.G73A:p.V25M	SNV	nonsynonymous SNV	.	.	.	.	D	P	.	.
MC_031_3	Inherited Homozygous	Both	2	24164309	24164309	C	-	FAM228B	NM_001145710:exon9:c.906delC:p.Q303Rfs*18,FAM228B:NM_001291328:exon9:c.495delC:p.Q166Rfs*18	SNV	frameshift deletion	.	.	.	.	.	.	.	.
MC_031_3	Inherited Homozygous	Both	8	11853379	11853379	G	T	CTSB	NM_001908:exon2:c.C76A:p.L26M,CTSB:NM_147781:exon3:c.C76A:p.L26M,CTSB:NM_147782:exon3:c.C76A:p.L26M,CTSB:NM_147783:exon3:c.C76A:p.L26M,CTSB:NM_147780:exon4:c.C76A:p.L26M	SNV	nonsynonymous SNV	116810	Keratolytic winter erythema, 148370 (4), Autosomal dominant	.	.	D	P	.	.
MC_032_3	Compound Heterozygous	Mother	11	6631361	6631361	G	A	DCHS1	NM_003737:exon8:c.C3722T:p.A1241V	SNV	nonsynonymous SNV	603057	Mitral valve prolapse 2, 607829 (3), Autosomal dominant; Van Maldergem syndrome 1, 601390 (3), Autosomal recessive	.	.	D	P	.	.
MC_032_3	Compound Heterozygous	Father	11	6632964	6632964	G	A	DCHS1	NM_003737:exon6:c.C2548T:p.R850C	SNV	nonsynonymous SNV	603057	Mitral valve prolapse 2, 607829 (3), Autosomal dominant; Van Maldergem syndrome 1, 601390 (3), Autosomal recessive	.	.	D	B	.	.
MC_032_3	Inherited Homozygous	Both	1	24652527	24652527	G	T	SRRM1	NM_001366568:exon6:c.G570T:p.K190N,SRRM1:NM_001366573:exon6:c.G570T:p.K190N,SRRM1:NM_001366584:exon6:c.G570T:p.K190N,SRRM1:NM_001366585:exon6:c.G570T:p.K190N,SRRM1:NM_001366587:exon6:c.G480T:p.K160N,SRRM1:NM_001303448:exon7:c.G819T:p.K273N,SRRM1:NM_001303449:exon7:c.G702T:p.K234N,SRRM1:NM_001366565:exon7:c.G570T:p.K190N,SRRM1:NM_001366567:exon7:c.G570T:p.K190N,SRRM1:NM_001366569:exon7:c.G819T:p.K…	SNV	nonsynonymous SNV	605975		.	.	D	B	.	.
MC_032_3	Inherited Homozygous	Both	17	47370509	47370509	G	C	EFCAB13		SNV	.	.	.	.	.	.	.	.	.
MC_032_3	Inherited Homozygous	Both	19	54804874	54804874	A	G	KIR2DL4;LOC112268354	NM_001080770:exon3:c.A158G:p.Y53C,KIR2DL4:NM_001080772:exon3:c.A158G:p.Y53C	SNV	nonsynonymous SNV	604945		.	.	T	P	.	.
MC_032_3	Inherited Homozygous	Both	2	165090971	165090971	G	A	SCN3A	NM_001081676:exon28:c.C5035T:p.P1679S,SCN3A:NM_001081677:exon28:c.C5035T:p.P1679S,SCN3A:NM_006922:exon28:c.C5182T:p.P1728S	SNV	nonsynonymous SNV	182391	Epilepsy, familial focal, with variable foci 4, 617935 (3), Autosomal dominant; Developmental and epileptic encephalopathy 62, 617938 (3), Autosomal dominant	.	.	T	D	.	.
MC_032_3	Inherited Homozygous	Both	4	15003302	15003302	C	T	CPEB2	NM_001177381:exon1:c.C629T:p.P210L,CPEB2:NM_001177382:exon1:c.C629T:p.P210L,CPEB2:NM_001177383:exon1:c.C629T:p.P210L,CPEB2:NM_001177384:exon1:c.C629T:p.P210L,CPEB2:NM_182485:exon1:c.C629T:p.P210L,CPEB2:NM_182646:exon1:c.C629T:p.P210L	SNV	nonsynonymous SNV	610605		.	.	D	.	.	.
MC_032_3	Inherited Homozygous	Both	4	47943278	47943278	C	A	CNGA1	NM_001142564:exon7:c.G559T:p.D187Y,CNGA1:NM_000087:exon8:c.G352T:p.D118Y	SNV	nonsynonymous SNV	123825	Retinitis pigmentosa 49, 613756 (3), Autosomal recessive	.	.	D	B	.	.
MC_032_3	Inherited Homozygous	Both	4	89248507	89248507	G	T	GPRIN3	NM_198281:exon2:c.C1604A:p.A535E	SNV	nonsynonymous SNV	611241		.	.	D	P	.	.
MC_032_3	Inherited Homozygous	Both	7	72728896	72728896	C	T	TYW1B	NM_001145440:exon9:c.G1118A:p.W373X	SNV	stopgain	.	.	.	.	.	.	.	.
MC_034_3*	Inherited Homozygous	Both	11	1083761	1083761	C	G	MUC2		SNV	unknown	610360		.	.	.	.	.	.
MC_034_3*	Inherited Homozygous	Both	11	1085297	1085297	C	T	MUC2		SNV	unknown	610360		.	.	.	.	.	.
MC_034_3*	Inherited Homozygous	Both	11	1086825	1086825	C	T	MUC2		SNV	unknown	610360		.	.	.	.	.	.
MC_034_3*	Inherited Homozygous	Both	11	1090036	1090036	T	C	MUC2		SNV	unknown	610360		.	.	.	.	.	.
MC_034_3*	Inherited Homozygous	Both	11	4923966	4923966	T	C	OR51G1	NM_001005237:exon1:c.A374G:p.Y125C	SNV	nonsynonymous SNV	.	.	.	.	D	B	.	.
MC_034_3*	Inherited Homozygous	Both	17	80090346	80090346	-	C	CCDC40	NM_001243342:exon18:c.3040_3041insC:p.R1014Tfs*80	SNV	frameshift insertion	613799	Ciliary dyskinesia, primary, 15, 613808 (3), Autosomal recessive	.	.	.	.	.	.
MC_034_3*	Inherited Homozygous	Both	17	81647906	81647906	-	TAAC	TSPAN10	NM_031945:exon3:c.680_681insTAAC:p.C229*,TSPAN10:NM_001290212:exon4:c.794_795insTAAC:p.C267*	SNV	stopgain	.	.	.	.	.	.	.	.
MC_034_3*	Inherited Homozygous	Both	3	98007903	98007903	A	T	GABRR3	NM_001105580:exon7:c.T615A:p.Y205X	SNV	stopgain	618668		.	.	.	.	.	.
MC_034_3*	De novo	Neither	7	1746707	1746707	G	A	ELFN1	NM_001128636:exon3:c.G2111A:p.R704Q	SNV	nonsynonymous SNV	614964		.	.	D	D	.	.
MC_034_3*	Inherited Homozygous	Both	X	136348324	136348324	T	G	ADGRG4	NM_153834:exon6:c.T4618G:p.S1540A	SNV	nonsynonymous SNV	301085		.	.	D	D	.	.
MC_034_3*	X-Linked	Mother	X	136348324	136348324	T	G	ADGRG4	NM_153834:exon6:c.T4618G:p.S1540A	SNV	nonsynonymous SNV	301085		.	.	D	D	.	.
MC_035_3	Inherited Homozygous	Both	17	67108550	67108550	T	A	HELZ	NM_001330447:exon30:c.A4669T:p.R1557W,HELZ:NM_014877:exon30:c.A4666T:p.R1556W	SNV	nonsynonymous SNV	606699		.	.	D	D	.	.
MC_035_3	Inherited Homozygous	Both	4	15003302	15003302	C	T	CPEB2	NM_001177381:exon1:c.C629T:p.P210L,CPEB2:NM_001177382:exon1:c.C629T:p.P210L,CPEB2:NM_001177383:exon1:c.C629T:p.P210L,CPEB2:NM_001177384:exon1:c.C629T:p.P210L,CPEB2:NM_182485:exon1:c.C629T:p.P210L,CPEB2:NM_182646:exon1:c.C629T:p.P210L	SNV	nonsynonymous SNV	610605		.	.	D	.	.	.
MC_035_3	Inherited Homozygous	Both	5	83539905	83539905	T	G	VCAN	NM_001164097:exon7:c.T3941G:p.F1314C,VCAN:NM_004385:exon8:c.T6902G:p.F2301C	SNV	nonsynonymous SNV	118661	Wagner syndrome 1, 143200 (3), Autosomal dominant	.	.	D	B	criteria_provided,_conflicting_interpretations	Conflicting_interpretations_of_pathogenicity
MC_035_3	De novo	Neither	7	20159589	20159589	G	C	MACC1	NM_182762:exon5:c.C772G:p.P258A	SNV	nonsynonymous SNV	612646		.	.	D	D	.	.
MC_035_3	X-Linked	Mother	X	9895840	9895840	C	G	SHROOM2	NM_001649:exon4:c.C1932G:p.S644R	SNV	nonsynonymous SNV	300103		.	.	D	D	.	.
MC_036_3	Inherited Homozygous	Both	15	40407806	40407807	TT	-	IVD	NM_001354599:exon2:c.315_316del:p.F106Sfs*66,IVD:NM_001354600:exon2:c.315_316del:p.F106Sfs*66	Indel	frameshift deletion	607036	Isovaleric acidemia, 243500 (3), Autosomal recessive	.	.	.	.	.	.
MC_037_3	Inherited Homozygous	Both	11	5453940	5453940	G	A	OR51I2	NM_001004754:exon1:c.G452A:p.R151Q	SNV	nonsynonymous SNV	.	.	.	.	D	B	.	.
MC_037_3	Inherited Homozygous	Both	16	87604287	87604287	C	-	JPH3	NM_001271604:exon2:c.430delC:p.P144Lfs*15	SNV	frameshift deletion	605268	Huntington disease-like 2, 606438 (3), Autosomal dominant	.	.	.	.	.	.
MC_037_3	Compound Heterozygous	Mother	16	88429602	88429602	C	G	ZNF469	NM_001367624:exon1:c.C2132G:p.P711R	SNV	nonsynonymous SNV	612078	Brittle cornea syndrome 1, 229200 (3), Autosomal recessive	.	.	D	D	criteria_provided,_single_submitter	Uncertain_significance
MC_037_3	Compound Heterozygous	Father	16	88438577	88438577	G	A	ZNF469	NM_001367624:exon1:c.G11107A:p.V3703M	SNV	nonsynonymous SNV	612078	Brittle cornea syndrome 1, 229200 (3), Autosomal recessive	.	.	D	B	criteria_provided,_multiple_submitters,_no_conflicts	Uncertain_significance
MC_038_3	Inherited Homozygous	Both	11	66560624	66560624	C	T	ACTN3	NM_001104:exon15:c.C1729T:p.R577X,ACTN3:NM_001258371:exon15:c.C1858T:p.R620X	SNV	stopgain	102574	[Sprinting performance], 617749 (3), Autosomal recessive; [Alpha-actinin-3 deficiency], 617749 (3), Autosomal recessive	.	.	.	.	no_assertion_criteria_provided	Conflicting_interpretations_of_pathogenicity,_Affects
MC_038_3	Inherited Homozygous	Both	12	14567626	14567626	A	T	PLBD1	NM_024829:exon1:c.T71A:p.L24Q	SNV	nonsynonymous SNV	618486		.	.	D	P	.	.
MC_038_3	Inherited Homozygous	Both	19	47375602	47375602	G	-	DHX34	NM_014681:exon10:c.2201delG:p.R734Pfs*38	SNV	frameshift deletion	615475		.	.	.	.	.	.
MC_038_3	Inherited Homozygous	Both	22	25029315	25029315	A	G	KIAA1671	NM_001145206:exon1:c.A1316G:p.K439R	SNV	nonsynonymous SNV	.	.	.	.	D	P	.	.
MC_038_3	Inherited Homozygous	Both	22	39101449	39101449	G	T	APOBEC3H	NM_001166002:exon3:c.G363T:p.K121N,APOBEC3H:NM_001166003:exon3:c.G363T:p.K121N,APOBEC3H:NM_001166004:exon3:c.G363T:p.K121N,APOBEC3H:NM_181773:exon3:c.G363T:p.K121N	SNV	nonsynonymous SNV	610976		.	.	D	B	.	.
MC_038_3	Inherited Homozygous	Both	6	31356772	31356772	T	G	HLA-B	NM_005514:exon2:c.A259C:p.N87H	SNV	nonsynonymous SNV	142830	{Synovitis, chronic, susceptibility to} (3); {Abacavir hypersensitivity, susceptibility to} (3); {Spondyloarthropathy, susceptibility to, 1}, 106300 (3), Multifactorial; {Stevens-Johnson syndrome, susceptibility to}, 608579 (3); {Drug-induced liver injury due to flucloxacillin} (3); {Toxic epidermal necrolysis, susceptibility to}, 608579 (3)	Genetic Association	2	D	P	.	.
MC_038_3	X-Linked	Mother	X	135908563	135908563	G	A	SAGE1	NM_018666:exon12:c.G1387A:p.G463R	SNV	nonsynonymous SNV	.	.	.	.	T	D	.	.
MC_038_4	Inherited Homozygous	Both	16	55871765	55871765	T	-	CES5A		SNV	.	618678		.	.	.	.	.	.
MC_038_4	Inherited Homozygous	Both	16	87604287	87604287	C	-	JPH3	NM_001271604:exon2:c.430delC:p.P144Lfs*15	SNV	frameshift deletion	605268	Huntington disease-like 2, 606438 (3), Autosomal dominant	.	.	.	.	.	.
MC_038_4	Inherited Homozygous	Both	22	23766225	23766225	G	C	CHCHD10	NM_001301339:exon3:c.C333G:p.Y111X,CHCHD10:NM_213720:exon3:c.C312G:p.Y104X	SNV	stopgain	615903	?Myopathy, isolated mitochondrial, autosomal dominant, 616209 (3), Autosomal dominant; Spinal muscular atrophy, Jokela type, 615048 (3), Autosomal dominant; Frontotemporal dementia and/or amyotrophic lateral sclerosis 2, 615911 (3), Autosomal dominant	.	.	.	.	criteria_provided,_single_submitter	Uncertain_significance
MC_038_4	Inherited Homozygous	Both	22	30495307	30495307	G	A	SEC14L4	NM_001161368:exon5:c.C370T:p.R124C,SEC14L4:NM_174977:exon5:c.C370T:p.R124C	SNV	nonsynonymous SNV	612825		.	.	D	D	.	.
MC_038_4	Inherited Homozygous	Both	5	96803548	96803548	G	-	ERAP1	NM_001040458:exon2:c.379delC:p.R127Vfs*48,ERAP1:NM_001198541:exon2:c.379delC:p.R127Vfs*48,ERAP1:NM_001349244:exon2:c.379delC:p.R127Vfs*48,ERAP1:NM_016442:exon2:c.379delC:p.R127Vfs*48	SNV	frameshift deletion	606832		.	.	.	.	.	.
MC_038_4	Inherited Homozygous	Both	6	31356772	31356772	T	G	HLA-B	NM_005514:exon2:c.A259C:p.N87H	SNV	nonsynonymous SNV	142830	{Synovitis, chronic, susceptibility to} (3); {Abacavir hypersensitivity, susceptibility to} (3); {Spondyloarthropathy, susceptibility to, 1}, 106300 (3), Multifactorial; {Stevens-Johnson syndrome, susceptibility to}, 608579 (3); {Drug-induced liver injury due to flucloxacillin} (3); {Toxic epidermal necrolysis, susceptibility to}, 608579 (3)	Genetic Association	2	D	P	.	.
MC_038_4	Inherited Homozygous	Both	6	43263232	43263232	G	T	TTBK1	NM_032538:exon13:c.G1868T:p.G623V	SNV	nonsynonymous SNV	619415		.	.	D	B	.	.
MC_038_5	Inherited Homozygous	Both	16	55871765	55871765	T	-	CES5A		SNV	.	618678		.	.	.	.	.	.
MC_038_5	Inherited Homozygous	Both	16	87604287	87604287	C	-	JPH3	NM_001271604:exon2:c.430delC:p.P144Lfs*15	SNV	frameshift deletion	605268	Huntington disease-like 2, 606438 (3), Autosomal dominant	.	.	.	.	.	.
MC_038_5	Inherited Homozygous	Both	22	23766225	23766225	G	C	CHCHD10	NM_001301339:exon3:c.C333G:p.Y111X,CHCHD10:NM_213720:exon3:c.C312G:p.Y104X	SNV	stopgain	615903	?Myopathy, isolated mitochondrial, autosomal dominant, 616209 (3), Autosomal dominant; Spinal muscular atrophy, Jokela type, 615048 (3), Autosomal dominant; Frontotemporal dementia and/or amyotrophic lateral sclerosis 2, 615911 (3), Autosomal dominant	.	.	.	.	criteria_provided,_single_submitter	Uncertain_significance
MC_038_5	Inherited Homozygous	Both	22	30495307	30495307	G	A	SEC14L4	NM_001161368:exon5:c.C370T:p.R124C,SEC14L4:NM_174977:exon5:c.C370T:p.R124C	SNV	nonsynonymous SNV	612825		.	.	D	D	.	.
MC_038_5	Inherited Homozygous	Both	5	96803548	96803548	G	-	ERAP1	NM_001040458:exon2:c.379delC:p.R127Vfs*48,ERAP1:NM_001198541:exon2:c.379delC:p.R127Vfs*48,ERAP1:NM_001349244:exon2:c.379delC:p.R127Vfs*48,ERAP1:NM_016442:exon2:c.379delC:p.R127Vfs*48	SNV	frameshift deletion	606832		.	.	.	.	.	.
MC_038_5	Inherited Homozygous	Both	6	31356772	31356772	T	G	HLA-B	NM_005514:exon2:c.A259C:p.N87H	SNV	nonsynonymous SNV	142830	{Synovitis, chronic, susceptibility to} (3); {Abacavir hypersensitivity, susceptibility to} (3); {Spondyloarthropathy, susceptibility to, 1}, 106300 (3), Multifactorial; {Stevens-Johnson syndrome, susceptibility to}, 608579 (3); {Drug-induced liver injury due to flucloxacillin} (3); {Toxic epidermal necrolysis, susceptibility to}, 608579 (3)	Genetic Association	2	D	P	.	.
MC_038_5	Inherited Homozygous	Both	6	43263232	43263232	G	T	TTBK1	NM_032538:exon13:c.G1868T:p.G623V	SNV	nonsynonymous SNV	619415		.	.	D	B	.	.
MC_039_3	Inherited Homozygous	Both	19	34943607	34943608	GT	-	ZNF30	NM_001099437:exon5:c.644_645del:p.S215Rfs*2,ZNF30:NM_001099438:exon5:c.644_645del:p.S215Rfs*2,ZNF30:NM_194325:exon5:c.641_642del:p.S214Rfs*2	Indel	frameshift deletion	612429		.	.	.	.	.	.
MC_039_3	X-Linked	Mother	X	108153670	108153670	G	T	ATG4A	NM_178270:exon12:c.G969T:p.E323D,ATG4A:NM_001321288:exon13:c.G924T:p.E308D,ATG4A:NM_001321289:exon13:c.G738T:p.E246D,ATG4A:NM_052936:exon13:c.G1155T:p.E385D,ATG4A:NM_001321287:exon14:c.G924T:p.E308D,ATG4A:NM_001321290:exon14:c.G639T:p.E213D,ATG4A:NM_178271:exon14:c.G924T:p.E308D	SNV	nonsynonymous SNV	300663		.	.	T	D	.	.
MC_039_3	X-Linked	Mother	X	2934908	2934908	A	C	ARSE	NM_001282631:exon10:c.T1532G:p.I511S,ARSE:NM_000047:exon11:c.T1694G:p.I565S,ARSE:NM_001369079:exon11:c.T1721G:p.I574S,ARSE:NM_001282628:exon12:c.T1769G:p.I590S,ARSE:NM_001369080:exon12:c.T1769G:p.I590S	SNV	nonsynonymous SNV	.	.	.	.	D	B	criteria_provided,_conflicting_interpretations	Conflicting_interpretations_of_pathogenicity
MC_040_3*	De novo	Neither	16	16165775	16165775	T	C	ABCC6	NM_001171:exon23:c.A3154G:p.T1052A,ABCC6:NM_001351800:exon23:c.A2812G:p.T938A	SNV	nonsynonymous SNV	603234	Pseudoxanthoma elasticum, 264800 (3), Autosomal recessive; Arterial calcification, generalized, of infancy, 2, 614473 (3), Autosomal recessive; Pseudoxanthoma elasticum, forme fruste, 177850 (3), Autosomal dominant	.	.	D	B	.	.
MC_041_3	Inherited Homozygous	Both	12	48494980	48494980	G	A	C12orf54		SNV	.	.	.	.	.	.	.	.	.
MC_041_3	Inherited Homozygous	Both	18	63712604	63712604	G	T	SERPINB11	NM_001291278:exon4:c.G268T:p.E90X,SERPINB11:NM_001370475:exon4:c.G268T:p.E90X,SERPINB11:NM_080475:exon5:c.G268T:p.E90X	SNV	stopgain	615682		.	.	.	.	.	.
MC_041_3	Inherited Homozygous	Both	6	132538470	132538470	A	T	TAAR9	NM_175057:exon1:c.A181T:p.K61X	SNV	stopgain	.	.	.	.	.	.	.	.
MC_042_3	Inherited Homozygous	Both	11	4923966	4923966	T	C	OR51G1	NM_001005237:exon1:c.A374G:p.Y125C	SNV	nonsynonymous SNV	.	.	.	.	D	B	.	.
MC_042_3	Compound Heterozygous	Mother	14	101988835	101988835	G	A	DYNC1H1	NM_001376:exon10:c.G2851A:p.G951R	SNV	nonsynonymous SNV	600112	Charcot-Marie-Tooth disease, axonal, type 2O, 614228 (3), Autosomal dominant; Spinal muscular atrophy, lower extremity-predominant 1, AD, 158600 (3), Autosomal dominant; Cortical dysplasia, complex, with other brain malformations 13, 614563 (3), Autosomal dominant	Rare Single Gene Mutation, Syndromic, Functional	1	D	P	.	.
MC_042_3	Compound Heterozygous	Father	14	102018473	102018473	G	A	DYNC1H1	NM_001376:exon41:c.G8200A:p.V2734M	SNV	nonsynonymous SNV	600112	Charcot-Marie-Tooth disease, axonal, type 2O, 614228 (3), Autosomal dominant; Spinal muscular atrophy, lower extremity-predominant 1, AD, 158600 (3), Autosomal dominant; Cortical dysplasia, complex, with other brain malformations 13, 614563 (3), Autosomal dominant	Rare Single Gene Mutation, Syndromic, Functional	1	D	D	criteria_provided,_single_submitter	Uncertain_significance
MC_042_3	Inherited Homozygous	Both	17	75093757	75093757	T	A	SLC16A5	NM_001369668:exon2:c.T121A:p.L41M,SLC16A5:NM_001271765:exon3:c.T121A:p.L41M,SLC16A5:NM_004695:exon3:c.T121A:p.L41M	SNV	nonsynonymous SNV	603879		.	.	D	D	.	.
MC_042_3	Inherited Homozygous	Both	6	27309272	27309272	C	G	POM121L2	NM_033482:exon1:c.G2899C:p.A967P	SNV	nonsynonymous SNV	.	.	.	.	D	B	.	.
MC_042_3	Inherited Homozygous	Both	6	31356772	31356772	T	G	HLA-B	NM_005514:exon2:c.A259C:p.N87H	SNV	nonsynonymous SNV	142830	{Synovitis, chronic, susceptibility to} (3); {Abacavir hypersensitivity, susceptibility to} (3); {Spondyloarthropathy, susceptibility to, 1}, 106300 (3), Multifactorial; {Stevens-Johnson syndrome, susceptibility to}, 608579 (3); {Drug-induced liver injury due to flucloxacillin} (3); {Toxic epidermal necrolysis, susceptibility to}, 608579 (3)	Genetic Association	2	D	P	.	.
MC_042_3	X-Linked	Mother	X	111847345	111847345	G	A	TRPC5	NM_012471:exon6:c.C1469T:p.S490L	SNV	nonsynonymous SNV	300334		Rare Single Gene Mutation	3	T	P	.	.
MC_043_3*	Inherited Homozygous	Both	12	14567626	14567626	A	T	PLBD1	NM_024829:exon1:c.T71A:p.L24Q	SNV	nonsynonymous SNV	618486		.	.	D	P	.	.
MC_043_3*	Inherited Homozygous	Both	12	40490864	40490864	C	T	MUC19		SNV	unknown	612170		.	.	.	.	.	.
MC_043_3*	Inherited Homozygous	Both	12	52675459	52675459	T	C	KRT1	NM_006121:exon9:c.A1669G:p.S557G	SNV	nonsynonymous SNV	139350	Ichthyosis, annular epidermolytic 2, 620148 (3), Autosomal dominant; Palmoplantar keratoderma, nonepidermolytic, 600962 (3), Autosomal dominant; Epidermolytic hyperkeratosis 1, 113800 (3), Autosomal dominant, Autosomal recessive; Palmoplantar keratoderma, epidermolytic, 2, 620411 (3); Keratosis palmoplantaris striata III, 607654 (3); Ichthyosis histrix, Curth-Macklin type, 146590 (3), Autosomal d…	.	.	D	B	criteria_provided,_single_submitter	Likely_benign
MC_043_3*	Inherited Homozygous	Both	16	10694549	10694549	G	A	TEKT5	NM_144674:exon1:c.C325T:p.R109W	SNV	nonsynonymous SNV	618686		.	.	D	D	.	.
MC_043_3*	Inherited Homozygous	Both	16	11281009	11281009	G	A	PRM1	NM_002761:exon2:c.C139T:p.R47X	SNV	stopgain	600018		.	.	.	.	.	.
MC_043_3*	Inherited Homozygous	Both	16	87604287	87604287	C	-	JPH3	NM_001271604:exon2:c.430delC:p.P144Lfs*15	SNV	frameshift deletion	605268	Huntington disease-like 2, 606438 (3), Autosomal dominant	.	.	.	.	.	.
MC_043_3*	Inherited Homozygous	Both	17	41727813	41727813	C	G	HAP1	NM_001367459:exon8:c.G1320C:p.L440F,HAP1:NM_177977:exon8:c.G1224C:p.L408F	SNV	nonsynonymous SNV	609520	Dystonia 6, torsion, 602629 (3), Autosomal dominant	.	.	D	P	.	.
MC_043_3*	Inherited Homozygous	Both	17	43071077	43071077	T	A	BRCA1	NM_007297:exon14:c.A4696T:p.S1566C,BRCA1:NM_007298:exon14:c.A1525T:p.S509C,BRCA1:NM_007294:exon15:c.A4837T:p.S1613C,BRCA1:NM_007299:exon15:c.A1525T:p.S509C,BRCA1:NM_007300:exon16:c.A4900T:p.S1634C	SNV	nonsynonymous SNV	113705	Fanconi anemia, complementation group S, 617883 (3), Autosomal recessive; {Breast-ovarian cancer, familial, 1}, 604370 (3), Multifactorial, Autosomal dominant; {Pancreatic cancer, susceptibility to, 4}, 614320 (3)	.	.	D	P	criteria_provided,_conflicting_interpretations	Conflicting_interpretations_of_pathogenicity
MC_043_3*	Inherited Homozygous	Both	17	81647906	81647906	-	TAAC	TSPAN10	NM_031945:exon3:c.680_681insTAAC:p.C229*,TSPAN10:NM_001290212:exon4:c.794_795insTAAC:p.C267*	SNV	stopgain	.	.	.	.	.	.	.	.
MC_043_3*	Inherited Homozygous	Both	18	63712604	63712604	G	T	SERPINB11	NM_001291278:exon4:c.G268T:p.E90X,SERPINB11:NM_001370475:exon4:c.G268T:p.E90X,SERPINB11:NM_080475:exon5:c.G268T:p.E90X	SNV	stopgain	615682		.	.	.	.	.	.
MC_043_3*	Inherited Homozygous	Both	19	51501537	51501537	-	T	SIGLEC12	NM_053003:exon1:c.196_197insA:p.A66Dfs*50	SNV	frameshift insertion	606094		.	.	.	.	.	.
MC_043_3*	Inherited Homozygous	Both	3	75738575	75738575	G	A	ZNF717	NM_001128223:exon5:c.C1048T:p.R350C,ZNF717:NM_001290208:exon5:c.C1048T:p.R350C,ZNF717:NM_001290209:exon5:c.C898T:p.R300C,ZNF717:NM_001324027:exon5:c.C1048T:p.R350C	SNV	nonsynonymous SNV	618405		.	.	T	P	.	.
MC_043_3*	Inherited Homozygous	Both	7	72728896	72728896	C	T	TYW1B	NM_001145440:exon9:c.G1118A:p.W373X	SNV	stopgain	.	.	.	.	.	.	.	.
MC_043_3*	Inherited Homozygous	Both	7	72744551	72744551	-	A	TYW1B	NM_001145440:exon8:c.1014dupT:p.E339*	SNV	stopgain	.	.	.	.	.	.	.	.
MC_043_3*	Inherited Homozygous	Both	8	141467464	141467464	G	-	MROH5		SNV	unknown	.	.	.	.	.	.	.	.
MC_043_3*	Inherited Homozygous	Both	X	141907158	141907159	AG	-	MAGEC1	NM_005462:exon4:c.1754_1755del:p.Q585Rfs*61	Indel	frameshift deletion	300223		.	.	.	.	.	.
MC_043_3*	X-Linked	Mother	X	141907158	141907159	AG	-	MAGEC1	NM_005462:exon4:c.1754_1755del:p.Q585Rfs*61	Indel	frameshift deletion	300223		.	.	.	.	.	.
MC_044_3	X-Linked	Mother	X	153723526	153723526	G	A	BCAP31	NM_001139457:exon1:c.C139T:p.H47Y	SNV	nonsynonymous SNV	300398	Deafness, dystonia, and cerebral hypomyelination, 300475 (3), X-linked recessive	.	.	D	B	.	.
MC_045_3	Compound Heterozygous	Father	10	70539176	70539176	G	A	PALD1	NM_014431:exon14:c.G1654A:p.V552M	SNV	nonsynonymous SNV	.	.	.	.	D	P	.	.
MC_045_3	Compound Heterozygous	Mother	10	70564451	70564451	T	C	PALD1	NM_014431:exon19:c.T2350C:p.F784L	SNV	nonsynonymous SNV	.	.	.	.	D	D	.	.
MC_045_3	Inherited Homozygous	Both	14	104588784	104588784	C	T	C14orf180	NM_001286399:exon5:c.C440T:p.T147M	SNV	nonsynonymous SNV	619392		.	.	D	.	.	.
MC_045_3	Compound Heterozygous	Mother	14	31113108	31113108	A	G	HECTD1	NM_015382:exon34:c.T6146C:p.I2049T	SNV	nonsynonymous SNV	618649		.	.	D	P	.	.
MC_045_3	Compound Heterozygous	Father	14	31121482	31121482	T	A	HECTD1	NM_015382:exon28:c.A5139T:p.Q1713H	SNV	nonsynonymous SNV	618649		.	.	D	P	.	.
MC_045_3	Compound Heterozygous	Father	19	44477369	44477369	T	C	ZNF180	NM_001278508:exon4:c.A1037G:p.H346R,ZNF180:NM_001288761:exon4:c.A83G:p.H28R,ZNF180:NM_001288762:exon4:c.A83G:p.H28R,ZNF180:NM_001278509:exon5:c.A1031G:p.H344R,ZNF180:NM_001288759:exon5:c.A1109G:p.H370R,ZNF180:NM_001291633:exon5:c.A1031G:p.H344R,ZNF180:NM_013256:exon5:c.A1112G:p.H371R,ZNF180:NM_001288760:exon7:c.A83G:p.H28R	SNV	nonsynonymous SNV	606740		.	.	D	P	.	.
MC_045_3	Compound Heterozygous	Mother	19	44500236	44500236	C	T	ZNF180	NM_001278508:exon1:c.G5A:p.R2H,ZNF180:NM_013256:exon1:c.G5A:p.R2H	SNV	nonsynonymous SNV	606740		.	.	D	P	.	.
MC_045_3	Inherited Homozygous	Both	19	54250975	54250975	G	-	LILRB5	NM_001304457:exon13:c.1797delC:p.T600Pfs*24	SNV	frameshift deletion	604814		.	.	.	.	.	.
MC_045_3	Inherited Homozygous	Both	19	54804874	54804874	A	G	KIR2DL4;LOC112268354	NM_001080770:exon3:c.A158G:p.Y53C,KIR2DL4:NM_001080772:exon3:c.A158G:p.Y53C	SNV	nonsynonymous SNV	604945		.	.	T	P	.	.
MC_045_3	Inherited Homozygous	Both	5	96803548	96803548	G	-	ERAP1	NM_001040458:exon2:c.379delC:p.R127Vfs*48,ERAP1:NM_001198541:exon2:c.379delC:p.R127Vfs*48,ERAP1:NM_001349244:exon2:c.379delC:p.R127Vfs*48,ERAP1:NM_016442:exon2:c.379delC:p.R127Vfs*48	SNV	frameshift deletion	606832		.	.	.	.	.	.
MC_045_3	Inherited Homozygous	Both	9	133259834	133259834	C	T	ABO		SNV	unknown	110300	[Blood group, ABO system], 616093 (3)	.	.	.	.	.	.
MC_045_3	Inherited Homozygous	Both	9	133261367	133261367	C	A	ABO		SNV	unknown	110300	[Blood group, ABO system], 616093 (3)	.	.	.	.	criteria_provided,_single_submitter	Benign
MC_045_3	X-Linked	Mother	X	107597521	107597521	G	A	FRMPD3	NM_032428:exon15:c.G1741A:p.E581K	SNV	nonsynonymous SNV	301005		.	.	D	.	.	.
MC_045_3	X-Linked	Mother	X	153556212	153556212	G	A	ATP2B3	NM_001001344:exon12:c.G2222A:p.R741H,ATP2B3:NM_021949:exon12:c.G2222A:p.R741H	SNV	nonsynonymous SNV	300014	?Spinocerebellar ataxia, X-linked 1, 302500 (3), X-linked recessive	.	.	D	B	.	.
MC_045_3	X-Linked	Mother	X	154460503	154460503	G	A	PLXNA3	NM_017514:exon2:c.G320A:p.R107H	SNV	nonsynonymous SNV	.	.	Rare Single Gene Mutation, Syndromic	2	D	B	criteria_provided,_single_submitter	Benign
MC_045_3	X-Linked	Mother	X	154776304	154776304	G	A	DKC1	NM_001142463:exon14:c.G1441A:p.G481R,DKC1:NM_001363:exon14:c.G1456A:p.G486R	SNV	nonsynonymous SNV	300126	?Cataracts, hearing impairment, nephrotic syndrome, and enterocolitis 1, 301108 (3), X-linked dominant; Dyskeratosis congenita, X-linked, 305000 (3), X-linked recessive	.	.	D	B	criteria_provided,_conflicting_interpretations	Conflicting_interpretations_of_pathogenicity
MC_045_3	Inherited Homozygous	Both	X	27747287	27747287	A	-	DCAF8L2	NM_001353450:exon5:c.392delA:p.E131Gfs*35,DCAF8L2:NM_001353449:exon6:c.392delA:p.E131Gfs*35,DCAF8L2:NM_001353448:exon7:c.392delA:p.E131Gfs*35	SNV	frameshift deletion	.	.	.	.	.	.	.	.
MC_045_3	X-Linked	Mother	X	69505758	69505758	C	T	FAM155B	NM_015686:exon1:c.C476T:p.P159L	SNV	nonsynonymous SNV	.	.	.	.	D	B	.	.
MC_045_3	X-Linked	Mother	X	70200372	70200372	C	T	DGAT2L6	NM_198512:exon4:c.C385T:p.R129W	SNV	nonsynonymous SNV	300926		.	.	D	P	.	.
MC_046_3	Inherited Homozygous	Both	12	40490861	40490861	-	CAACTGGAC	MUC19		SNV	unknown	612170		.	.	.	.	.	.
MC_046_3	Inherited Homozygous	Both	12	40490864	40490864	C	T	MUC19		SNV	unknown	612170		.	.	.	.	.	.
MC_046_3	Inherited Homozygous	Both	16	81141373	81141373	G	A	PKD1L2		SNV	unknown	607894		.	.	.	.	.	.
MC_046_3	Inherited Homozygous	Both	17	81647906	81647906	-	TAAC	TSPAN10	NM_031945:exon3:c.680_681insTAAC:p.C229*,TSPAN10:NM_001290212:exon4:c.794_795insTAAC:p.C267*	SNV	stopgain	.	.	.	.	.	.	.	.
MC_046_3	Inherited Homozygous	Both	20	18465380	18465380	-	TA	DZANK1		SNV	.	.	.	.	.	.	.	.	.
MC_046_3	Inherited Homozygous	Both	22	15690112	15690112	C	T	POTEH	NM_001136213:exon1:c.C35T:p.S12F	SNV	nonsynonymous SNV	608913		.	.	D	D	.	.
MC_046_3	Inherited Homozygous	Both	3	122923743	122923743	G	C	SEMA5B	NM_001256348:exon9:c.C972G:p.I324M,SEMA5B:NM_001031702:exon10:c.C1146G:p.I382M,SEMA5B:NM_001256346:exon10:c.C1146G:p.I382M,SEMA5B:NM_001256347:exon10:c.C1308G:p.I436M	SNV	nonsynonymous SNV	609298		.	.	D	D	.	.
MC_046_3	X-Linked	Mother	X	136348324	136348324	T	G	ADGRG4	NM_153834:exon6:c.T4618G:p.S1540A	SNV	nonsynonymous SNV	301085		.	.	D	D	.	.
MC_047_3	Compound Heterozygous	Father	15	43796207	43796207	G	T	SERINC4	NM_001258032:exon8:c.C356A:p.A119D,SERINC4:NM_001258031:exon9:c.C1088A:p.A363D	SNV	nonsynonymous SNV	614550		.	.	D	P	.	.
MC_047_3	Compound Heterozygous	Mother	15	43796682	43796682	T	G	SERINC4	NM_001258032:exon7:c.A269C:p.Q90P,SERINC4:NM_001258031:exon8:c.A1001C:p.Q334P	SNV	nonsynonymous SNV	614550		.	.	T	P	.	.
MC_047_3	Inherited Homozygous	Both	16	10694549	10694549	G	A	TEKT5	NM_144674:exon1:c.C325T:p.R109W	SNV	nonsynonymous SNV	618686		.	.	D	D	.	.
MC_047_3	Inherited Homozygous	Both	17	41727813	41727813	C	G	HAP1	NM_001367459:exon8:c.G1320C:p.L440F,HAP1:NM_177977:exon8:c.G1224C:p.L408F	SNV	nonsynonymous SNV	609520	Dystonia 6, torsion, 602629 (3), Autosomal dominant	.	.	D	P	.	.
MC_047_3	De novo	Neither	19	12015095	12015095	-	C	ZNF433	NM_001080411:exon4:c.1771dupG:p.E591Gfs*3,ZNF433:NM_001308348:exon4:c.1762dupG:p.E588Gfs*3,ZNF433:NM_001308346:exon5:c.1768dupG:p.E590Gfs*3,ZNF433:NM_001308355:exon5:c.1666dupG:p.E556Gfs*3,ZNF433:NM_001308357:exon5:c.1666dupG:p.E556Gfs*3,ZNF433:NM_001308351:exon6:c.1666dupG:p.E556Gfs*3	SNV	frameshift insertion	.	.	.	.	.	.	.	.
MC_047_3	Inherited Homozygous	Both	7	139454125	139454125	T	-	KLRG2	NM_198508:exon4:c.1095delA:p.L366Sfs*67	SNV	frameshift deletion	.	.	.	.	.	.	.	.
MC_048_3	Inherited Homozygous	Both	12	40489827	40489827	C	T	MUC19		SNV	unknown	612170		.	.	.	.	.	.
MC_048_3	Inherited Homozygous	Both	12	40489834	40489834	G	A	MUC19		SNV	unknown	612170		.	.	.	.	.	.
MC_048_3	Inherited Homozygous	Both	12	40490864	40490864	C	T	MUC19		SNV	unknown	612170		.	.	.	.	.	.
MC_048_3	Inherited Homozygous	Both	3	75738575	75738575	G	A	ZNF717	NM_001128223:exon5:c.C1048T:p.R350C,ZNF717:NM_001290208:exon5:c.C1048T:p.R350C,ZNF717:NM_001290209:exon5:c.C898T:p.R300C,ZNF717:NM_001324027:exon5:c.C1048T:p.R350C	SNV	nonsynonymous SNV	618405		.	.	T	P	.	.
MC_048_3	Inherited Homozygous	Both	6	29943495	29943495	T	A	HLA-A	NM_001242758:exon3:c.T571A:p.W191R,HLA-A:NM_002116:exon3:c.T571A:p.W191R	SNV	nonsynonymous SNV	142800	{Hypersensitivity syndrome, carbamazepine-induced, susceptibility to}, 608579 (3)	Genetic Association	2	D	P	.	.
MC_049_4	Inherited Homozygous	Both	12	52675459	52675459	T	C	KRT1	NM_006121:exon9:c.A1669G:p.S557G	SNV	nonsynonymous SNV	139350	Ichthyosis, annular epidermolytic 2, 620148 (3), Autosomal dominant; Palmoplantar keratoderma, nonepidermolytic, 600962 (3), Autosomal dominant; Epidermolytic hyperkeratosis 1, 113800 (3), Autosomal dominant, Autosomal recessive; Palmoplantar keratoderma, epidermolytic, 2, 620411 (3); Keratosis palmoplantaris striata III, 607654 (3); Ichthyosis histrix, Curth-Macklin type, 146590 (3), Autosomal d…	.	.	D	B	criteria_provided,_single_submitter	Likely_benign
MC_050_3	Inherited Homozygous	Both	1	16958675	16958675	G	C	CROCC	NM_014675:exon26:c.G3957C:p.E1319D	SNV	nonsynonymous SNV	615776		.	.	T	P	.	.
MC_050_3	Compound Heterozygous	Father	12	40441101	40441101	G	A	MUC19		SNV	unknown	612170		.	.	.	.	.	.
MC_050_3	Compound Heterozygous	Mother	12	40484980	40484980	G	T	MUC19		SNV	unknown	612170		.	.	.	.	.	.
MC_050_3	Compound Heterozygous	Father	12	40486823	40486823	C	T	MUC19		SNV	unknown	612170		.	.	.	.	.	.
MC_050_3	Compound Heterozygous	Father	12	40486875	40486875	C	T	MUC19		SNV	unknown	612170		.	.	.	.	.	.
MC_050_3	Compound Heterozygous	Father	12	40489209	40489209	C	T	MUC19		SNV	unknown	612170		.	.	.	.	.	.
MC_050_3	Inherited Homozygous	Both	15	40407806	40407807	TT	-	IVD	NM_001354599:exon2:c.315_316del:p.F106Sfs*66,IVD:NM_001354600:exon2:c.315_316del:p.F106Sfs*66	Indel	frameshift deletion	607036	Isovaleric acidemia, 243500 (3), Autosomal recessive	.	.	.	.	.	.
MC_050_3	Inherited Homozygous	Both	18	12712719	12712719	A	G	PSMG2	NM_020232:exon3:c.A247G:p.R83G,PSMG2:NM_147163:exon3:c.A154G:p.R52G	SNV	nonsynonymous SNV	609702	?Proteasome-associated autoinflammatory syndrome 4, 619183 (3), Autosomal recessive	.	.	D	B	.	.
MC_050_3	Compound Heterozygous	Mother	2	195737955	195737955	C	T	DNAH7	NM_018897:exon65:c.G12041A:p.R4014Q	SNV	nonsynonymous SNV	610061	Ciliary dyskinesia, primary, 50, 620356 (3), Autosomal recessive	.	.	D	D	criteria_provided,_single_submitter	Likely_benign
MC_050_3	Compound Heterozygous	Mother	2	195861849	195861849	T	C	DNAH7	NM_018897:exon42:c.A7604G:p.K2535R	SNV	nonsynonymous SNV	610061	Ciliary dyskinesia, primary, 50, 620356 (3), Autosomal recessive	.	.	D	P	criteria_provided,_single_submitter	Likely_benign
MC_050_3	Compound Heterozygous	Father	2	195888301	195888301	C	G	DNAH7	NM_018897:exon33:c.G5363C:p.R1788T	SNV	nonsynonymous SNV	610061	Ciliary dyskinesia, primary, 50, 620356 (3), Autosomal recessive	.	.	T	P	.	.
MC_050_3	Compound Heterozygous	Mother	2	195960812	195960812	T	C	DNAH7	NM_018897:exon18:c.A2339G:p.Y780C	SNV	nonsynonymous SNV	610061	Ciliary dyskinesia, primary, 50, 620356 (3), Autosomal recessive	.	.	T	P	criteria_provided,_single_submitter	Likely_benign
MC_050_3	X-Linked	Mother	X	143884366	143884366	G	T	UBE2NL		SNV	unknown	.	.	.	.	.	.	.	.
MC_051_4	De novo	Neither	4	176150054	176150054	-	TATA	WDR17	NM_181265:exon15:c.2059_2060insTATA:p.E687Vfs*2,WDR17:NM_001350727:exon16:c.2131_2132insTATA:p.E711Vfs*2,WDR17:NM_170710:exon16:c.2131_2132insTATA:p.E711Vfs*2	SNV	stopgain	609005		.	.	.	.	.	.
MC_053_3	Inherited Homozygous	Both	11	1100782	1100782	T	C	MUC2		SNV	unknown	610360		.	.	.	.	.	.
MC_053_3	Inherited Homozygous	Both	11	4923966	4923966	T	C	OR51G1	NM_001005237:exon1:c.A374G:p.Y125C	SNV	nonsynonymous SNV	.	.	.	.	D	B	.	.
MC_053_3	Inherited Homozygous	Both	13	52143915	52143915	T	-	NEK3;NEK3	NM_002498:exon10:c.877delA:p.T293Qfs*8,NEK3:NM_152720:exon10:c.877delA:p.T293Qfs*8	SNV	frameshift deletion	604044		.	.	.	.	.	.
MC_053_3	Inherited Homozygous	Both	18	14543057	14543078	GTGGTGAAACCACTTGCCCATC	-	POTEC	NM_001137671:exon1:c.69_90del:p.K23Nfs*25	Indel	frameshift deletion	.	.	.	.	.	.	.	.
MC_053_3	Compound Heterozygous	Mother	1	86578054	86578054	C	A	CLCA4	NM_012128:exon12:c.C2104A:p.P702T	SNV	nonsynonymous SNV	616857		.	.	D	P	.	.
MC_053_3	Compound Heterozygous	Father	1	86580094	86580094	A	G	CLCA4	NM_012128:exon14:c.A2509G:p.N837D	SNV	nonsynonymous SNV	616857		.	.	D	D	.	.
MC_053_3	Inherited Homozygous	Both	20	46613719	46613719	G	C	SLC13A3	NM_001193339:exon2:c.C118G:p.R40G,SLC13A3:NM_022829:exon2:c.C118G:p.R40G	SNV	nonsynonymous SNV	606411	Leukoencephalopathy, acute reversible, with increased urinary alpha-ketoglutarate, 618384 (3), Autosomal recessive	.	.	T	P	.	.
MC_053_3	Compound Heterozygous	Father	2	178747498	178747498	C	T	TTN	NM_133379:exon46:c.G14902A:p.D4968N	SNV	nonsynonymous SNV	615100		Rare Single Gene Mutation, Syndromic	2S	D	B	criteria_provided,_single_submitter	Uncertain_significance
MC_053_3	Compound Heterozygous	Mother	2	178776897	178776897	G	A	TTN	NM_003319:exon27:c.C4829T:p.P1610L,TTN:NM_133432:exon27:c.C4829T:p.P1610L,TTN:NM_133437:exon27:c.C4829T:p.P1610L,TTN:NM_001256850:exon28:c.C4967T:p.P1656L,TTN:NM_001267550:exon28:c.C4967T:p.P1656L,TTN:NM_133378:exon28:c.C4967T:p.P1656L,TTN:NM_133379:exon28:c.C4967T:p.P1656L	SNV	nonsynonymous SNV	615100		Rare Single Gene Mutation, Syndromic	2S	D	P	.	.
MC_053_3	Inherited Homozygous	Both	5	141413207	141413207	C	G	PCDHGA10	NM_018913:exon1:c.C32G:p.S11X,PCDHGA10:NM_032090:exon1:c.C32G:p.S11X	SNV	stopgain	606297		.	.	.	.	criteria_provided,_single_submitter	Likely_benign
MC_053_3	Inherited Homozygous	Both	6	47682450	47682450	C	T	ADGRF2	NM_001368115:exon6:c.C1891T:p.R631X,ADGRF2:NM_153839:exon7:c.C1687T:p.R563X	SNV	stopgain	.	.	.	.	.	.	.	.
MC_053_3	Inherited Homozygous	Both	9	18928536	18928548	GGGCATGTGTAAT	-	SAXO1	NM_001287049:exon4:c.734_746del:p.H245Lfs*58,SAXO1:NM_153707:exon4:c.929_941del:p.H310Lfs*58	Indel	frameshift deletion	616292		.	.	.	.	.	.
MC_053_4	De novo	Neither	2	241690632	241690632	C	T	ING5	NM_001330161:exon2:c.C22T:p.R8X	SNV	stopgain	608525		.	.	.	.	.	.
MC_053_4	De novo	Neither	8	113314689	113314689	T	C	CSMD3	NM_001363185:exon2:c.A283G:p.I95V,CSMD3:NM_052900:exon2:c.A283G:p.I95V,CSMD3:NM_198123:exon2:c.A283G:p.I95V,CSMD3:NM_198124:exon3:c.A163G:p.I55V	SNV	nonsynonymous SNV	608399		Rare Single Gene Mutation, Functional	3	T	D	.	.
MC_055_3*	De novo	Neither	10	26511804	26511804	C	T	APBB1IP	NM_019043:exon7:c.C589T:p.R197W	SNV	nonsynonymous SNV	609036		.	.	D	D	.	.
MC_055_3*	Inherited Homozygous	Both	11	56030783	56030783	G	A	OR5AS1	NM_001001921:exon1:c.G365A:p.R122H	SNV	nonsynonymous SNV	.	.	.	.	D	B	.	.
MC_055_3*	De novo	Neither	1	201206247	201206247	T	G	IGFN1	NM_001164586:exon12:c.T1354G:p.S452A	SNV	nonsynonymous SNV	617309		.	.	D	.	.	.
MC_055_3*	Inherited Homozygous	Both	12	14567626	14567626	A	T	PLBD1	NM_024829:exon1:c.T71A:p.L24Q	SNV	nonsynonymous SNV	618486		.	.	D	P	.	.
MC_055_3*	Inherited Homozygous	Both	12	52675459	52675459	T	C	KRT1	NM_006121:exon9:c.A1669G:p.S557G	SNV	nonsynonymous SNV	139350	Ichthyosis, annular epidermolytic 2, 620148 (3), Autosomal dominant; Palmoplantar keratoderma, nonepidermolytic, 600962 (3), Autosomal dominant; Epidermolytic hyperkeratosis 1, 113800 (3), Autosomal dominant, Autosomal recessive; Palmoplantar keratoderma, epidermolytic, 2, 620411 (3); Keratosis palmoplantaris striata III, 607654 (3); Ichthyosis histrix, Curth-Macklin type, 146590 (3), Autosomal d…	.	.	D	B	criteria_provided,_single_submitter	Likely_benign
MC_055_3*	Inherited Homozygous	Both	12	6936731	6936731	G	C	ATN1	NM_001007026:exon5:c.G1464C:p.Q488H,ATN1:NM_001940:exon5:c.G1464C:p.Q488H	SNV	nonsynonymous SNV	115437		.	.	T	D	.	.
MC_055_3*	Inherited Homozygous	Both	16	10694549	10694549	G	A	TEKT5	NM_144674:exon1:c.C325T:p.R109W	SNV	nonsynonymous SNV	618686		.	.	D	D	.	.
MC_055_3*	De novo	Neither	17	42295746	42295746	C	T	STAT5A	NM_001288719:exon4:c.C413T:p.T138I,STAT5A:NM_001288718:exon5:c.C503T:p.T168I,STAT5A:NM_001288720:exon5:c.C503T:p.T168I,STAT5A:NM_003152:exon6:c.C503T:p.T168I	SNV	nonsynonymous SNV	601511		.	.	T	P	.	.
MC_055_3*	Inherited Homozygous	Both	18	63712604	63712604	G	T	SERPINB11	NM_001291278:exon4:c.G268T:p.E90X,SERPINB11:NM_001370475:exon4:c.G268T:p.E90X,SERPINB11:NM_080475:exon5:c.G268T:p.E90X	SNV	stopgain	615682		.	.	.	.	.	.
MC_055_3*	De novo	Neither	19	29673996	29673996	C	G	PLEKHF1	NM_024310:exon2:c.C157G:p.R53G	SNV	nonsynonymous SNV	615200		.	.	D	D	.	.
MC_055_3*	De novo	Neither	19	36891731	36891731	A	T	ZNF829	NM_001037232:exon6:c.T1060A:p.C354S,ZNF829:NM_001171979:exon6:c.T1303A:p.C435S	SNV	nonsynonymous SNV	.	.	.	.	D	D	.	.
MC_055_3*	De novo	Neither	19	53353471	53353472	TC	-	ZNF845	NM_138374:exon4:c.2796_2797del:p.H933*,ZNF845:NM_001321522:exon5:c.2796_2797del:p.H933*,ZNF845:NM_001321523:exon5:c.2796_2797del:p.H933*,ZNF845:NM_001321524:exon5:c.2796_2797del:p.H933*	Indel	stopgain	.	.	.	.	.	.	.	.
MC_055_3*	De novo	Neither	19	53353473	53353473	A	G	ZNF845	NM_138374:exon4:c.A2798G:p.H933R,ZNF845:NM_001321522:exon5:c.A2798G:p.H933R,ZNF845:NM_001321523:exon5:c.A2798G:p.H933R,ZNF845:NM_001321524:exon5:c.A2798G:p.H933R	SNV	nonsynonymous SNV	.	.	.	.	D	D	.	.
MC_055_3*	Inherited Homozygous	Both	22	29489883	29489883	A	T	NEFH	NM_021076:exon4:c.A2243T:p.E748V	SNV	nonsynonymous SNV	162230	Charcot-Marie-Tooth disease, axonal, type 2CC, 616924 (3), Autosomal dominant; {?Amyotrophic lateral sclerosis, susceptibility to}, 105400 (3), Autosomal dominant, Autosomal recessive	.	.	D	B	.	.
MC_055_3*	Inherited Homozygous	Both	3	195780501	195780501	C	A	MUC4	NM_018406:exon2:c.G11079T:p.Q3693H	SNV	nonsynonymous SNV	158372		Rare Single Gene Mutation	2	D	.	.	.
MC_055_3*	De novo	Neither	5	640503	640503	G	A	CEP72	NM_018140:exon9:c.G1438A:p.E480K	SNV	nonsynonymous SNV	616475		.	.	D	D	.	.
MC_055_3*	Inherited Homozygous	Both	6	31356825	31356825	T	A	HLA-B	NM_005514:exon2:c.A206T:p.E69V	SNV	nonsynonymous SNV	142830	{Synovitis, chronic, susceptibility to} (3); {Abacavir hypersensitivity, susceptibility to} (3); {Spondyloarthropathy, susceptibility to, 1}, 106300 (3), Multifactorial; {Stevens-Johnson syndrome, susceptibility to}, 608579 (3); {Drug-induced liver injury due to flucloxacillin} (3); {Toxic epidermal necrolysis, susceptibility to}, 608579 (3)	Genetic Association	2	D	B	.	.
MC_055_3*	Inherited Homozygous	Both	X	102653932	102653932	G	T	GPRASP1	NM_001099411:exon3:c.G19T:p.E7X,GPRASP1:NM_001099410:exon4:c.G19T:p.E7X,GPRASP1:NM_014710:exon5:c.G19T:p.E7X,GPRASP1:NM_001184727:exon6:c.G19T:p.E7X	SNV	stopgain	300417		.	.	.	.	.	.
MC_055_3*	X-Linked	Mother	X	102653932	102653932	G	T	GPRASP1	NM_001099411:exon3:c.G19T:p.E7X,GPRASP1:NM_001099410:exon4:c.G19T:p.E7X,GPRASP1:NM_014710:exon5:c.G19T:p.E7X,GPRASP1:NM_001184727:exon6:c.G19T:p.E7X	SNV	stopgain	300417		.	.	.	.	.	.
MC_057_4	X-Linked	Mother	X	10134508	10134508	G	A	WWC3	NM_015691:exon19:c.G2675A:p.R892Q	SNV	nonsynonymous SNV	301089		.	.	T	P	criteria_provided,_single_submitter	Likely_benign
MC_057_4	X-Linked	Mother	X	136348324	136348324	T	G	ADGRG4	NM_153834:exon6:c.T4618G:p.S1540A	SNV	nonsynonymous SNV	301085		.	.	D	D	.	.
MC_057_4	X-Linked	Mother	X	26194252	26194252	C	A	MAGEB6	NM_173523:exon2:c.C406A:p.P136T	SNV	nonsynonymous SNV	300467		.	.	D	B	.	.
MC_059_3	Inherited Homozygous	Both	11	66560624	66560624	C	T	ACTN3	NM_001104:exon15:c.C1729T:p.R577X,ACTN3:NM_001258371:exon15:c.C1858T:p.R620X	SNV	stopgain	102574	[Sprinting performance], 617749 (3), Autosomal recessive; [Alpha-actinin-3 deficiency], 617749 (3), Autosomal recessive	.	.	.	.	no_assertion_criteria_provided	Conflicting_interpretations_of_pathogenicity,_Affects
MC_060_3	Inherited Homozygous	Both	12	51890884	51890884	C	G	ANKRD33	NM_001304460:exon4:c.C356G:p.T119S,ANKRD33:NM_001130015:exon5:c.C563G:p.T188S,ANKRD33:NM_182608:exon5:c.C938G:p.T313S,ANKRD33:NM_001304459:exon6:c.C626G:p.T209S	SNV	nonsynonymous SNV	.	.	.	.	D	P	.	.
MC_060_3	Inherited Homozygous	Both	14	104942490	104942490	A	T	AHNAK2	NM_001350929:exon7:c.T12661A:p.L4221M,AHNAK2:NM_138420:exon7:c.T12961A:p.L4321M	SNV	nonsynonymous SNV	608570		.	.	D	D	.	.
MC_060_3	Inherited Homozygous	Both	22	39101449	39101449	G	T	APOBEC3H	NM_001166002:exon3:c.G363T:p.K121N,APOBEC3H:NM_001166003:exon3:c.G363T:p.K121N,APOBEC3H:NM_001166004:exon3:c.G363T:p.K121N,APOBEC3H:NM_181773:exon3:c.G363T:p.K121N	SNV	nonsynonymous SNV	610976		.	.	D	B	.	.
MC_060_3	X-Linked	Mother	X	108137147	108137147	A	T	ATG4A	NM_001321288:exon7:c.A293T:p.N98I,ATG4A:NM_052936:exon7:c.A524T:p.N175I,ATG4A:NM_178270:exon7:c.A524T:p.N175I,ATG4A:NM_001321287:exon8:c.A293T:p.N98I,ATG4A:NM_001321289:exon8:c.A293T:p.N98I,ATG4A:NM_001321290:exon8:c.A8T:p.N3I,ATG4A:NM_178271:exon8:c.A293T:p.N98I	SNV	nonsynonymous SNV	300663		.	.	D	D	.	.
MC_060_3	X-Linked	Mother	X	139956537	139956537	G	C	CXorf66	NM_001013403:exon3:c.C445G:p.P149A	SNV	nonsynonymous SNV	.	.	.	.	T	P	.	.
MC_060_3	X-Linked	Mother	X	143884366	143884366	G	T	UBE2NL		SNV	unknown	.	.	.	.	.	.	.	.
MC_060_3	X-Linked	Mother	X	152728157	152728157	G	C	CSAG1	NM_001102576:exon3:c.C84G:p.Y28X,CSAG1:NM_153478:exon4:c.C84G:p.Y28X	SNV	stopgain	300944		.	.	.	.	.	.
MC_060_3	X-Linked	Mother	X	71249094	71249094	G	A	ZMYM3	NM_001171162:exon8:c.C1546T:p.R516C,ZMYM3:NM_005096:exon8:c.C1546T:p.R516C,ZMYM3:NM_201599:exon8:c.C1546T:p.R516C	SNV	nonsynonymous SNV	300061	Intellectual developmental disorder, X-linked 112, 301111 (3), X-linked recessive	Rare Single Gene Mutation, Syndromic, Genetic Association	S	T	P	.	.
MC_061_4	Compound Heterozygous	Father	2	178554057	178554057	T	C	TTN	NM_003319:exon161:c.A61859G:p.K20620R,TTN:NM_133432:exon162:c.A62234G:p.K20745R,TTN:NM_133437:exon162:c.A62435G:p.K20812R,TTN:NM_133378:exon282:c.A81350G:p.K27117R,TTN:NM_001256850:exon283:c.A84131G:p.K28044R,TTN:NM_001267550:exon333:c.A89054G:p.K29685R	SNV	nonsynonymous SNV	615100		Rare Single Gene Mutation, Syndromic	2S	D	D	.	.
MC_061_4	Compound Heterozygous	Mother	2	178632204	178632204	A	T	TTN	NM_003319:exon64:c.T16495A:p.S5499T,TTN:NM_133432:exon65:c.T16870A:p.S5624T,TTN:NM_133437:exon65:c.T17071A:p.S5691T,TTN:NM_133378:exon185:c.T35986A:p.S11996T,TTN:NM_001256850:exon186:c.T38767A:p.S12923T,TTN:NM_001267550:exon236:c.T43690A:p.S14564T	SNV	nonsynonymous SNV	615100		Rare Single Gene Mutation, Syndromic	2S	D	D	criteria_provided,_conflicting_interpretations	Conflicting_interpretations_of_pathogenicity
MC_061_4	X-Linked	Mother	X	27747287	27747287	A	-	DCAF8L2	NM_001353450:exon5:c.392delA:p.E131Gfs*35,DCAF8L2:NM_001353449:exon6:c.392delA:p.E131Gfs*35,DCAF8L2:NM_001353448:exon7:c.392delA:p.E131Gfs*35	SNV	frameshift deletion	.	.	.	.	.	.	.	.
MC_062_4	Inherited Homozygous	Both	11	66560624	66560624	C	T	ACTN3	NM_001104:exon15:c.C1729T:p.R577X,ACTN3:NM_001258371:exon15:c.C1858T:p.R620X	SNV	stopgain	102574	[Sprinting performance], 617749 (3), Autosomal recessive; [Alpha-actinin-3 deficiency], 617749 (3), Autosomal recessive	.	.	.	.	no_assertion_criteria_provided	Conflicting_interpretations_of_pathogenicity,_Affects
MC_062_4	Inherited Homozygous	Both	11	72139111	72139112	TA	-	FOLR3	NM_000804:exon3:c.319_320del:p.Y107*,FOLR3:NM_001318045:exon3:c.46_47del:p.Y16*	Indel	stopgain	602469		.	.	.	.	criteria_provided,_single_submitter	Benign
MC_062_4	Inherited Homozygous	Both	19	54804874	54804874	A	G	KIR2DL4;LOC112268354	NM_001080770:exon3:c.A158G:p.Y53C,KIR2DL4:NM_001080772:exon3:c.A158G:p.Y53C	SNV	nonsynonymous SNV	604945		.	.	T	P	.	.
MC_062_4	Inherited Homozygous	Both	8	11853379	11853379	G	T	CTSB	NM_001908:exon2:c.C76A:p.L26M,CTSB:NM_147781:exon3:c.C76A:p.L26M,CTSB:NM_147782:exon3:c.C76A:p.L26M,CTSB:NM_147783:exon3:c.C76A:p.L26M,CTSB:NM_147780:exon4:c.C76A:p.L26M	SNV	nonsynonymous SNV	116810	Keratolytic winter erythema, 148370 (4), Autosomal dominant	.	.	D	P	.	.
MC_063_4	Inherited Homozygous	Both	13	24284155	24284155	G	A	SPATA13	NM_001286793:exon2:c.G76A:p.E26K,SPATA13:NM_001286795:exon2:c.G76A:p.E26K,SPATA13:NM_001286794:exon3:c.G142A:p.E48K,SPATA13:NM_153023:exon4:c.G310A:p.E104K,SPATA13:NM_001166271:exon5:c.G2185A:p.E729K,SPATA13:NM_001286792:exon7:c.G2371A:p.E791K	SNV	nonsynonymous SNV	613324		.	.	T	P	.	.
MC_063_4	Inherited Homozygous	Both	16	71947512	71947515	TTTG	-	PKD1L3	NM_181536:exon22:c.3695_3698del:p.T1232Rfs*26	Indel	frameshift deletion	607895		.	.	.	.	criteria_provided,_single_submitter	Benign
MC_063_4	Compound Heterozygous	Father	3	119414252	119414252	G	A	ARHGAP31	NM_020754:exon12:c.G2323A:p.G775S	SNV	nonsynonymous SNV	610911	Adams-Oliver syndrome 1, 100300 (3), Autosomal dominant	.	.	D	B	criteria_provided,_single_submitter	Uncertain_significance
MC_063_4	Compound Heterozygous	Mother	3	119415525	119415525	C	T	ARHGAP31	NM_020754:exon12:c.C3596T:p.A1199V	SNV	nonsynonymous SNV	610911	Adams-Oliver syndrome 1, 100300 (3), Autosomal dominant	.	.	D	D	.	.
MC_063_4	Inherited Homozygous	Both	6	31356772	31356772	T	G	HLA-B	NM_005514:exon2:c.A259C:p.N87H	SNV	nonsynonymous SNV	142830	{Synovitis, chronic, susceptibility to} (3); {Abacavir hypersensitivity, susceptibility to} (3); {Spondyloarthropathy, susceptibility to, 1}, 106300 (3), Multifactorial; {Stevens-Johnson syndrome, susceptibility to}, 608579 (3); {Drug-induced liver injury due to flucloxacillin} (3); {Toxic epidermal necrolysis, susceptibility to}, 608579 (3)	Genetic Association	2	D	P	.	.
MC_063_4	X-Linked	Mother	X	37009816	37009816	C	G	FAM47C	NM_001013736:exon1:c.C1406G:p.T469S	SNV	nonsynonymous SNV	301067		.	.	D	D	.	.
MC_063_5	Compound Heterozygous	Father	1	152107653	152107653	T	G	TCHH	NM_007113:exon3:c.A5564C:p.E1855A	SNV	nonsynonymous SNV	190370	?Uncombable hair syndrome 3, 617252 (3), Autosomal recessive	.	.	D	B	.	.
MC_063_5	Compound Heterozygous	Mother	1	152112087	152112087	A	T	TCHH	NM_007113:exon3:c.T1130A:p.L377Q	SNV	nonsynonymous SNV	190370	?Uncombable hair syndrome 3, 617252 (3), Autosomal recessive	.	.	D	B	.	.
MC_063_5	Compound Heterozygous	Mother	1	152112088	152112088	G	C	TCHH	NM_007113:exon3:c.C1129G:p.L377V	SNV	nonsynonymous SNV	190370	?Uncombable hair syndrome 3, 617252 (3), Autosomal recessive	.	.	D	B	.	.
MC_063_5	Compound Heterozygous	Mother	1	152112094	152112094	G	C	TCHH	NM_007113:exon3:c.C1123G:p.Q375E	SNV	nonsynonymous SNV	190370	?Uncombable hair syndrome 3, 617252 (3), Autosomal recessive	.	.	D	B	.	.
MC_063_5	Inherited Homozygous	Both	22	39101449	39101449	G	T	APOBEC3H	NM_001166002:exon3:c.G363T:p.K121N,APOBEC3H:NM_001166003:exon3:c.G363T:p.K121N,APOBEC3H:NM_001166004:exon3:c.G363T:p.K121N,APOBEC3H:NM_181773:exon3:c.G363T:p.K121N	SNV	nonsynonymous SNV	610976		.	.	D	B	.	.
MC_063_5	Inherited Homozygous	Both	3	75738575	75738575	G	A	ZNF717	NM_001128223:exon5:c.C1048T:p.R350C,ZNF717:NM_001290208:exon5:c.C1048T:p.R350C,ZNF717:NM_001290209:exon5:c.C898T:p.R300C,ZNF717:NM_001324027:exon5:c.C1048T:p.R350C	SNV	nonsynonymous SNV	618405		.	.	T	P	.	.
MC_063_5	Inherited Homozygous	Both	6	132538470	132538470	A	T	TAAR9	NM_175057:exon1:c.A181T:p.K61X	SNV	stopgain	.	.	.	.	.	.	.	.
MC_063_5	X-Linked	Mother	X	151671121	151671121	A	C	PASD1	NM_173493:exon12:c.A1155C:p.E385D	SNV	nonsynonymous SNV	300993		.	.	D	B	.	.
MC_063_5	X-Linked	Mother	X	37009816	37009816	C	G	FAM47C	NM_001013736:exon1:c.C1406G:p.T469S	SNV	nonsynonymous SNV	301067		.	.	D	D	.	.
MC_064_3	Inherited Homozygous	Both	11	66560624	66560624	C	T	ACTN3	NM_001104:exon15:c.C1729T:p.R577X,ACTN3:NM_001258371:exon15:c.C1858T:p.R620X	SNV	stopgain	102574	[Sprinting performance], 617749 (3), Autosomal recessive; [Alpha-actinin-3 deficiency], 617749 (3), Autosomal recessive	.	.	.	.	no_assertion_criteria_provided	Conflicting_interpretations_of_pathogenicity,_Affects
MC_064_3	Inherited Homozygous	Both	14	104942490	104942490	A	T	AHNAK2	NM_001350929:exon7:c.T12661A:p.L4221M,AHNAK2:NM_138420:exon7:c.T12961A:p.L4321M	SNV	nonsynonymous SNV	608570		.	.	D	D	.	.
MC_064_3	Inherited Homozygous	Both	8	141494938	141494938	C	T	MROH5		SNV	.	.	.	.	.	.	.	.	.
MC_064_3	X-Linked	Mother	X	18625233	18625233	G	C	CDKL5	NM_001323289:exon17:c.G2482C:p.D828H,CDKL5:NM_003159:exon17:c.G2482C:p.D828H,CDKL5:NM_001037343:exon18:c.G2482C:p.D828H	SNV	nonsynonymous SNV	300203	Developmental and epileptic encephalopathy 2, 300672 (3), X-linked dominant	Rare Single Gene Mutation, Syndromic, Functional	1S	D	P	.	.
MC_065_3	Compound Heterozygous	Father	1	151519360	151519360	C	T	CGN	NM_020770:exon2:c.C841T:p.R281W	SNV	nonsynonymous SNV	609473		.	.	D	P	.	.
MC_065_3	Compound Heterozygous	Mother	1	151534090	151534090	A	C	CGN	NM_020770:exon15:c.A2858C:p.K953T	SNV	nonsynonymous SNV	609473		.	.	D	D	.	.
MC_065_3	Inherited Homozygous	Both	11	66560624	66560624	C	T	ACTN3	NM_001104:exon15:c.C1729T:p.R577X,ACTN3:NM_001258371:exon15:c.C1858T:p.R620X	SNV	stopgain	102574	[Sprinting performance], 617749 (3), Autosomal recessive; [Alpha-actinin-3 deficiency], 617749 (3), Autosomal recessive	.	.	.	.	no_assertion_criteria_provided	Conflicting_interpretations_of_pathogenicity,_Affects
MC_065_3	Inherited Homozygous	Both	16	70331789	70331789	G	A	DDX19B	NM_001257175:exon7:c.G638A:p.S213N,DDX19B:NM_001014449:exon8:c.G764A:p.S255N,DDX19B:NM_001257174:exon8:c.G764A:p.S255N,DDX19B:NM_001014451:exon9:c.G998A:p.S333N,DDX19B:NM_001257172:exon9:c.G1013A:p.S338N,DDX19B:NM_001257173:exon9:c.G764A:p.S255N,DDX19B:NM_001363938:exon10:c.G1106A:p.S369N,DDX19B:NM_007242:exon10:c.G1091A:p.S364N	SNV	nonsynonymous SNV	605812		.	.	T	D	.	.
MC_065_3	Inherited Homozygous	Both	19	54819964	54819964	C	A	KIR3DL1;KIR3DS1;LOC112268355	NM_001282171:exon2:c.C286A:p.P96T,KIR3DS1:NM_001282170:exon3:c.C322A:p.P108T,KIR3DS1:NM_001083539:exon4:c.C607A:p.P203T,KIR3DL1:NM_001322168:exon4:c.C607A:p.P203T,LOC112268355:NM_001368254:exon4:c.C607A:p.P203T,KIR3DL1:NM_013289:exon4:c.C607A:p.P203T	SNV	nonsynonymous SNV	604946	{AIDS, delayed/rapid progression to}, 609423 (3)	.	.	D	D	.	.
MC_065_3	Inherited Homozygous	Both	22	15528913	15528913	C	T	OR11H1	NM_001005239:exon1:c.C755T:p.A252V	SNV	nonsynonymous SNV	.	.	.	.	D	D	.	.
MC_065_3	Inherited Homozygous	Both	22	30495307	30495307	G	A	SEC14L4	NM_001161368:exon5:c.C370T:p.R124C,SEC14L4:NM_174977:exon5:c.C370T:p.R124C	SNV	nonsynonymous SNV	612825		.	.	D	D	.	.
MC_065_3	Inherited Homozygous	Both	3	53876082	53876082	-	GGGG	ACTR8		SNV	.	619716		.	.	.	.	.	.
MC_066_3	Inherited Homozygous	Both	11	63143377	63143377	C	T	SLC22A24		SNV	.	611698		.	.	.	.	.	.
MC_066_3	Inherited Homozygous	Both	12	40489823	40489823	T	C	MUC19		SNV	unknown	612170		.	.	.	.	.	.
MC_066_3	Inherited Homozygous	Both	12	40489827	40489827	C	T	MUC19		SNV	unknown	612170		.	.	.	.	.	.
MC_066_3	Inherited Homozygous	Both	12	40489834	40489834	G	A	MUC19		SNV	unknown	612170		.	.	.	.	.	.
MC_066_3	Compound Heterozygous	Mother	16	88732475	88732475	G	C	PIEZO1	NM_001142864:exon21:c.C2851G:p.H951D	SNV	nonsynonymous SNV	611184	[ER blood group system], 620207 (3), Autosomal recessive; Lymphatic malformation 6, 616843 (3), Autosomal recessive; Dehydrated hereditary stomatocytosis with or without pseudohyperkalemia and/or perinatal edema, 194380 (3), Autosomal dominant	.	.	D	B	.	.
MC_066_3	Compound Heterozygous	Father	16	88734408	88734408	C	T	PIEZO1	NM_001142864:exon16:c.G2128A:p.D710N	SNV	nonsynonymous SNV	611184	[ER blood group system], 620207 (3), Autosomal recessive; Lymphatic malformation 6, 616843 (3), Autosomal recessive; Dehydrated hereditary stomatocytosis with or without pseudohyperkalemia and/or perinatal edema, 194380 (3), Autosomal dominant	.	.	D	P	.	.
MC_066_3	Inherited Homozygous	Both	19	54804874	54804874	A	G	KIR2DL4;LOC112268354	NM_001080770:exon3:c.A158G:p.Y53C,KIR2DL4:NM_001080772:exon3:c.A158G:p.Y53C	SNV	nonsynonymous SNV	604945		.	.	T	P	.	.
MC_066_3	Inherited Homozygous	Both	19	54818479	54818479	A	G	KIR3DL1;KIR3DS1;LOC112268355	NM_001083539:exon3:c.A235G:p.S79G,KIR3DL1:NM_001322168:exon3:c.A235G:p.S79G,LOC112268355:NM_001368254:exon3:c.A235G:p.S79G,KIR3DL1:NM_013289:exon3:c.A235G:p.S79G	SNV	nonsynonymous SNV	604946	{AIDS, delayed/rapid progression to}, 609423 (3)	.	.	D	B	.	.
MC_066_3	Inherited Homozygous	Both	19	54819832	54819832	G	T	KIR3DL1;KIR3DS1;LOC112268355	NM_001282171:exon2:c.G154T:p.G52W,KIR3DS1:NM_001282170:exon3:c.G190T:p.G64W,KIR3DS1:NM_001083539:exon4:c.G475T:p.G159W,KIR3DL1:NM_001322168:exon4:c.G475T:p.G159W,LOC112268355:NM_001368254:exon4:c.G475T:p.G159W,KIR3DL1:NM_013289:exon4:c.G475T:p.G159W	SNV	nonsynonymous SNV	604946	{AIDS, delayed/rapid progression to}, 609423 (3)	.	.	D	P	.	.
MC_066_3	Inherited Homozygous	Both	19	54819907	54819907	C	T	KIR3DL1;KIR3DS1;LOC112268355	NM_001282171:exon2:c.C229T:p.P77S,KIR3DS1:NM_001282170:exon3:c.C265T:p.P89S,KIR3DS1:NM_001083539:exon4:c.C550T:p.P184S,KIR3DL1:NM_001322168:exon4:c.C550T:p.P184S,LOC112268355:NM_001368254:exon4:c.C550T:p.P184S,KIR3DL1:NM_013289:exon4:c.C550T:p.P184S	SNV	nonsynonymous SNV	604946	{AIDS, delayed/rapid progression to}, 609423 (3)	.	.	T	P	.	.
MC_066_3	Inherited Homozygous	Both	7	100773854	100773854	G	-	ZAN	NM_003386:exon31:c.5768delG:p.C1923Ffs*18,ZAN:NM_173059:exon31:c.5768delG:p.C1923Ffs*18	SNV	frameshift deletion	611748		.	.	.	.	.	.
MC_066_3	De novo	Neither	7	50400256	50400256	T	C	IKZF1	NM_001291840:exon3:c.T499C:p.S167P,IKZF1:NM_001220771:exon4:c.T760C:p.S254P,IKZF1:NM_001291843:exon4:c.T634C:p.S212P,IKZF1:NM_001291844:exon4:c.T604C:p.S202P,IKZF1:NM_001220768:exon5:c.T928C:p.S310P,IKZF1:NM_001220770:exon5:c.T772C:p.S258P,IKZF1:NM_001291841:exon5:c.T760C:p.S254P,IKZF1:NM_001291842:exon5:c.T730C:p.S244P,IKZF1:NM_001220767:exon6:c.T898C:p.S300P,IKZF1:NM_001291839:exon6:c.T802C:p.S…	SNV	nonsynonymous SNV	603023	Immunodeficiency, common variable, 13, 616873 (3), Autosomal dominant	Rare Single Gene Mutation	3	D	D	.	.
MC_066_3	X-Linked	Mother	X	120159158	120159158	G	A	RHOXF2;RHOXF2B	NM_001099685:exon2:c.G223A:p.G75R,RHOXF2:NM_032498:exon2:c.G223A:p.G75R	SNV	nonsynonymous SNV	300447		.	.	D	D	.	.
MC_066_3	X-Linked	Mother	X	134854160	134854160	C	T	FAM122C	NM_001170779:exon7:c.C512T:p.S171L	SNV	nonsynonymous SNV	.	.	.	.	D	B	.	.
MC_067_3	Inherited Homozygous	Both	16	1912131	1912131	G	T	HS3ST6	NM_001009606:exon2:c.C488A:p.A163D	SNV	nonsynonymous SNV	619210	?Angioedema, hereditary, 8, 619367 (3), Autosomal dominant	.	.	D	D	.	.
MC_067_3	Inherited Homozygous	Both	6	43263232	43263232	G	T	TTBK1	NM_032538:exon13:c.G1868T:p.G623V	SNV	nonsynonymous SNV	619415		.	.	D	B	.	.
MC_068_3	Inherited Homozygous	Both	4	15003302	15003302	C	T	CPEB2	NM_001177381:exon1:c.C629T:p.P210L,CPEB2:NM_001177382:exon1:c.C629T:p.P210L,CPEB2:NM_001177383:exon1:c.C629T:p.P210L,CPEB2:NM_001177384:exon1:c.C629T:p.P210L,CPEB2:NM_182485:exon1:c.C629T:p.P210L,CPEB2:NM_182646:exon1:c.C629T:p.P210L	SNV	nonsynonymous SNV	610605		.	.	D	.	.	.
MC_069_2*	Inherited Homozygous	Both	11	4923966	4923966	T	C	OR51G1	NM_001005237:exon1:c.A374G:p.Y125C	SNV	nonsynonymous SNV	.	.	.	.	D	B	.	.
MC_069_2*	Inherited Homozygous	Both	12	52675459	52675459	T	C	KRT1	NM_006121:exon9:c.A1669G:p.S557G	SNV	nonsynonymous SNV	139350	Ichthyosis, annular epidermolytic 2, 620148 (3), Autosomal dominant; Palmoplantar keratoderma, nonepidermolytic, 600962 (3), Autosomal dominant; Epidermolytic hyperkeratosis 1, 113800 (3), Autosomal dominant, Autosomal recessive; Palmoplantar keratoderma, epidermolytic, 2, 620411 (3); Keratosis palmoplantaris striata III, 607654 (3); Ichthyosis histrix, Curth-Macklin type, 146590 (3), Autosomal d…	.	.	D	B	criteria_provided,_single_submitter	Likely_benign
MC_069_2*	Inherited Homozygous	Both	17	75093757	75093757	T	A	SLC16A5	NM_001369668:exon2:c.T121A:p.L41M,SLC16A5:NM_001271765:exon3:c.T121A:p.L41M,SLC16A5:NM_004695:exon3:c.T121A:p.L41M	SNV	nonsynonymous SNV	603879		.	.	D	D	.	.
MC_069_2*	Inherited Homozygous	Both	19	52582871	52582871	C	T	ZNF701	NM_018260:exon4:c.C812T:p.T271M,ZNF701:NM_001172655:exon5:c.C1010T:p.T337M	SNV	nonsynonymous SNV	.	.	.	.	D	B	.	.
MC_069_3*	Inherited Homozygous	Both	11	396915	396915	C	G	PKP3	NM_007183:exon3:c.C414G:p.N138K,PKP3:NM_001303029:exon4:c.C459G:p.N153K	SNV	nonsynonymous SNV	101850	?Keratoderma, palmoplantar, punctate type 3, 101850 (2), Autosomal dominant	.	.	T	P	.	.
MC_069_3*	De novo	Neither	11	66295148	66295148	G	A	TMEM151A	NM_153266:exon2:c.G902A:p.R301H	SNV	nonsynonymous SNV	620108	Episodic kinesigenic dyskinesia 3, 620245 (3), Autosomal dominant	.	.	D	P	.	.
MC_069_3*	Inherited Homozygous	Both	12	40490864	40490864	C	T	MUC19		SNV	unknown	612170		.	.	.	.	.	.
MC_069_3*	De novo	Neither	18	32287576	32287576	G	A	GAREM1	NM_001242409:exon4:c.C1021T:p.R341W,GAREM1:NM_022751:exon4:c.C1021T:p.R341W	SNV	nonsynonymous SNV	617998		.	.	D	D	.	.
MC_069_3*	Inherited Homozygous	Both	5	33954406	33954406	T	-	SLC45A2	NM_001297417:exon3:c.661delA:p.S221Afs*78,SLC45A2:NM_001012509:exon4:c.987delA:p.A330Pfs*68,SLC45A2:NM_016180:exon4:c.987delA:p.T329fs	SNV	frameshift deletion	606202	[Skin/hair/eye pigmentation 5, dark/light eyes], 227240 (3), Autosomal recessive; [Skin/hair/eye pigmentation 5, black/nonblack hair], 227240 (3), Autosomal recessive; Albinism, oculocutaneous, type IV, 606574 (3), Autosomal recessive; [Skin/hair/eye pigmentation 5, dark/fair skin], 227240 (3), Autosomal recessive	.	.	.	.	.	.
MC_069_3*	De novo	Neither	6	154093412	154093412	C	T	OPRM1	NM_001008505:exon4:c.C1307T:p.P436L	SNV	nonsynonymous SNV	600018		.	.	D	B	.	.
MC_069_3*	Inherited Homozygous	Both	9	133258116	133258116	G	A	ABO		SNV	unknown	110300	[Blood group, ABO system], 616093 (3)	.	.	.	.	criteria_provided,_single_submitter	Benign
MC_069_3*	Inherited Homozygous	Both	9	133259833	133259833	G	A	ABO		SNV	unknown	110300	[Blood group, ABO system], 616093 (3)	.	.	.	.	.	.
MC_069_3*	Inherited Homozygous	Both	9	133259834	133259834	C	T	ABO		SNV	unknown	110300	[Blood group, ABO system], 616093 (3)	.	.	.	.	.	.
MC_069_3*	Inherited Homozygous	Both	9	133261367	133261367	C	A	ABO		SNV	unknown	110300	[Blood group, ABO system], 616093 (3)	.	.	.	.	criteria_provided,_single_submitter	Benign
MC_069_3*	De novo	Neither	X	21656072	21656072	C	A	KLHL34	NM_153270:exon1:c.G1717T:p.A573S	SNV	nonsynonymous SNV	.	.	.	.	D	B	.	.
MC_070_5	Inherited Homozygous	Both	11	396915	396915	C	G	PKP3	NM_007183:exon3:c.C414G:p.N138K,PKP3:NM_001303029:exon4:c.C459G:p.N153K	SNV	nonsynonymous SNV	101850	?Keratoderma, palmoplantar, punctate type 3, 101850 (2), Autosomal dominant	.	.	T	P	.	.
MC_070_5	Inherited Homozygous	Both	15	35373564	35373564	G	A	DPH6	NM_080650:exon8:c.C707T:p.P236L	SNV	nonsynonymous SNV	618391		.	.	D	D	.	.
MC_070_5	Inherited Homozygous	Both	18	63712604	63712604	G	T	SERPINB11	NM_001291278:exon4:c.G268T:p.E90X,SERPINB11:NM_001370475:exon4:c.G268T:p.E90X,SERPINB11:NM_080475:exon5:c.G268T:p.E90X	SNV	stopgain	615682		.	.	.	.	.	.
MC_070_5	X-Linked	Mother	X	74743416	74743416	C	T	NEXMIF	NM_001008537:exon3:c.G1141A:p.D381N	SNV	nonsynonymous SNV	300524	Intellectual developmental disorder, X-linked 98, 300912 (3), X-linked dominant	Rare Single Gene Mutation, Syndromic, Functional	1	D	B	.	.
MC_071_4	Inherited Homozygous	Both	13	52143915	52143915	T	-	NEK3;NEK3	NM_002498:exon10:c.877delA:p.T293Qfs*8,NEK3:NM_152720:exon10:c.877delA:p.T293Qfs*8	SNV	frameshift deletion	604044		.	.	.	.	.	.
MC_071_4	Compound Heterozygous	Father	1	36309591	36309591	G	A	SH3D21		SNV	.	.	.	.	.	.	.	.	.
MC_071_4	Compound Heterozygous	Mother	1	36320920	36320920	A	G	SH3D21	NM_024676:exon12:c.A1808G:p.K603R,SH3D21:NM_001162530:exon15:c.A2141G:p.K714R	SNV	nonsynonymous SNV	.	.	.	.	D	D	.	.
MC_071_4	Inherited Homozygous	Both	19	51501537	51501537	-	T	SIGLEC12	NM_053003:exon1:c.196_197insA:p.A66Dfs*50	SNV	frameshift insertion	606094		.	.	.	.	.	.
MC_071_4	Inherited Homozygous	Both	19	54250975	54250975	G	-	LILRB5	NM_001304457:exon13:c.1797delC:p.T600Pfs*24	SNV	frameshift deletion	604814		.	.	.	.	.	.
MC_071_4	Inherited Homozygous	Both	7	4791177	4791177	-	CAGCGTCCACGCA	AP5Z1	NM_001364858:exon16:c.1748_1749insCAGCGTCCACGCA:p.E585Vfs*26,AP5Z1:NM_014855:exon17:c.2216_2217insCAGCGTCCACGCA:p.E741Vfs*26	SNV	frameshift insertion	613653	Spastic paraplegia 48, autosomal recessive, 613647 (3), Autosomal recessive	.	.	.	.	.	.
MC_072_3	Compound Heterozygous	Mother	1	228317677	228317677	A	G	OBSCN	NM_001098623:exon52:c.A13775G:p.Y4592C,OBSCN:NM_052843:exon52:c.A13775G:p.Y4592C,OBSCN:NM_001271223:exon63:c.A16646G:p.Y5549C	SNV	nonsynonymous SNV	608616	{Rhabdomyolysis, susceptibility to, 1}, 620235 (3), Autosomal recessive	.	.	T	D	.	.
MC_072_3	Compound Heterozygous	Father	1	228377236	228377236	G	C	OBSCN	NM_001098623:exon101:c.G23224C:p.V7742L,OBSCN:NM_001271223:exon112:c.G26095C:p.V8699L	SNV	nonsynonymous SNV	608616	{Rhabdomyolysis, susceptibility to, 1}, 620235 (3), Autosomal recessive	.	.	D	D	.	.
MC_072_3	Inherited Homozygous	Both	22	30495307	30495307	G	A	SEC14L4	NM_001161368:exon5:c.C370T:p.R124C,SEC14L4:NM_174977:exon5:c.C370T:p.R124C	SNV	nonsynonymous SNV	612825		.	.	D	D	.	.
MC_073_3	Compound Heterozygous	Mother	12	40482506	40482506	G	C	MUC19		SNV	unknown	612170		.	.	.	.	.	.
MC_073_3	Compound Heterozygous	Mother	12	40482626	40482626	G	A	MUC19		SNV	unknown	612170		.	.	.	.	.	.
MC_073_3	Compound Heterozygous	Father	12	40487692	40487692	A	G	MUC19		SNV	unknown	612170		.	.	.	.	.	.
MC_073_3	Compound Heterozygous	Father	13	77158047	77158047	T	C	MYCBP2	NM_015057:exon45:c.A6660G:p.I2220M	SNV	nonsynonymous SNV	610392		Rare Single Gene Mutation, Syndromic	1	D	D	.	.
MC_073_3	Compound Heterozygous	Mother	13	77205339	77205339	T	C	MYCBP2	NM_015057:exon26:c.A3760G:p.I1254V	SNV	nonsynonymous SNV	610392		Rare Single Gene Mutation, Syndromic	1	T	P	.	.
MC_073_3	Compound Heterozygous	Father	3	3147641	3147641	G	C	TRNT1	NM_001302946:exon7:c.G934C:p.D312H,TRNT1:NM_001367321:exon7:c.G994C:p.D332H,TRNT1:NM_001367322:exon7:c.G994C:p.D332H,TRNT1:NM_001367323:exon7:c.G994C:p.D332H,TRNT1:NM_182916:exon7:c.G994C:p.D332H	SNV	nonsynonymous SNV	612907	Sideroblastic anemia with B-cell immunodeficiency, periodic fevers, and developmental delay, 616084 (3), Autosomal recessive; Retinitis pigmentosa and erythrocytic microcytosis, 616959 (3), Autosomal recessive	.	.	D	B	.	.
MC_073_3	Compound Heterozygous	Mother	3	3148141	3148141	-	A	TRNT1	NM_001302946:exon8:c.1233dupA:p.K413Efs*34,TRNT1:NM_001367321:exon8:c.1293dupA:p.K433Efs*30,TRNT1:NM_001367322:exon8:c.1293dupA:p.K433Efs*34,TRNT1:NM_001367323:exon8:c.1293dupA:p.K433Efs*34,TRNT1:NM_182916:exon8:c.1293dupA:p.K433Efs*34	SNV	frameshift insertion	612907	Sideroblastic anemia with B-cell immunodeficiency, periodic fevers, and developmental delay, 616084 (3), Autosomal recessive; Retinitis pigmentosa and erythrocytic microcytosis, 616959 (3), Autosomal recessive	.	.	.	.	.	.
MC_073_3	Inherited Homozygous	Both	8	11853379	11853379	G	T	CTSB	NM_001908:exon2:c.C76A:p.L26M,CTSB:NM_147781:exon3:c.C76A:p.L26M,CTSB:NM_147782:exon3:c.C76A:p.L26M,CTSB:NM_147783:exon3:c.C76A:p.L26M,CTSB:NM_147780:exon4:c.C76A:p.L26M	SNV	nonsynonymous SNV	116810	Keratolytic winter erythema, 148370 (4), Autosomal dominant	.	.	D	P	.	.
MC_073_3	Inherited Homozygous	Both	9	42186961	42186961	C	T	SPATA31A6	NM_001145196:exon4:c.C1259T:p.P420L	SNV	nonsynonymous SNV	.	.	.	.	D	D	.	.
MC_073_3	Inherited Homozygous	Both	9	42189007	42189007	C	T	SPATA31A6	NM_001145196:exon4:c.C3305T:p.P1102L	SNV	nonsynonymous SNV	.	.	.	.	D	P	.	.
MC_074_3	Inherited Homozygous	Both	17	41727813	41727813	C	G	HAP1	NM_001367459:exon8:c.G1320C:p.L440F,HAP1:NM_177977:exon8:c.G1224C:p.L408F	SNV	nonsynonymous SNV	609520	Dystonia 6, torsion, 602629 (3), Autosomal dominant	.	.	D	P	.	.
MC_074_3	Inherited Homozygous	Both	17	43071077	43071077	T	A	BRCA1	NM_007297:exon14:c.A4696T:p.S1566C,BRCA1:NM_007298:exon14:c.A1525T:p.S509C,BRCA1:NM_007294:exon15:c.A4837T:p.S1613C,BRCA1:NM_007299:exon15:c.A1525T:p.S509C,BRCA1:NM_007300:exon16:c.A4900T:p.S1634C	SNV	nonsynonymous SNV	113705	Fanconi anemia, complementation group S, 617883 (3), Autosomal recessive; {Breast-ovarian cancer, familial, 1}, 604370 (3), Multifactorial, Autosomal dominant; {Pancreatic cancer, susceptibility to, 4}, 614320 (3)	.	.	D	P	criteria_provided,_conflicting_interpretations	Conflicting_interpretations_of_pathogenicity
MC_074_3	Inherited Homozygous	Both	19	51501537	51501537	-	T	SIGLEC12	NM_053003:exon1:c.196_197insA:p.A66Dfs*50	SNV	frameshift insertion	606094		.	.	.	.	.	.
MC_075_3	Compound Heterozygous	Father	11	11340901	11340901	C	T	GALNT18	NM_198516:exon7:c.G1196A:p.R399H	SNV	nonsynonymous SNV	615136		.	.	D	D	.	.
MC_075_3	Compound Heterozygous	Mother	11	11448771	11448771	C	T	GALNT18	NM_001363464:exon2:c.G401A:p.R134Q,GALNT18:NM_198516:exon2:c.G401A:p.R134Q	SNV	nonsynonymous SNV	615136		.	.	D	B	.	.
MC_075_3	Inherited Homozygous	Both	20	18465380	18465380	-	TA	DZANK1		SNV	.	.	.	.	.	.	.	.	.
MC_076_3	Inherited Homozygous	Both	11	4923966	4923966	T	C	OR51G1	NM_001005237:exon1:c.A374G:p.Y125C	SNV	nonsynonymous SNV	.	.	.	.	D	B	.	.
MC_076_3	Inherited Homozygous	Both	12	132786789	132786790	TG	-	GOLGA3		Indel	.	602581		.	.	.	.	.	.
MC_076_3	Inherited Homozygous	Both	19	52582871	52582871	C	T	ZNF701	NM_018260:exon4:c.C812T:p.T271M,ZNF701:NM_001172655:exon5:c.C1010T:p.T337M	SNV	nonsynonymous SNV	.	.	.	.	D	B	.	.
MC_076_4	Inherited Homozygous	Both	12	132786789	132786790	TG	-	GOLGA3		Indel	.	602581		.	.	.	.	.	.
MC_076_4	Inherited Homozygous	Both	12	40490864	40490864	C	T	MUC19		SNV	unknown	612170		.	.	.	.	.	.
MC_076_4	Inherited Homozygous	Both	13	44575837	44575837	G	A	TSC22D1	NM_001243799:exon1:c.C238T:p.P80S,TSC22D1:NM_183422:exon1:c.C238T:p.P80S	SNV	nonsynonymous SNV	607715		.	.	D	B	.	.
MC_076_4	Inherited Homozygous	Both	19	54804874	54804874	A	G	KIR2DL4;LOC112268354	NM_001080770:exon3:c.A158G:p.Y53C,KIR2DL4:NM_001080772:exon3:c.A158G:p.Y53C	SNV	nonsynonymous SNV	604945		.	.	T	P	.	.
MC_076_4	Inherited Homozygous	Both	22	23766225	23766225	G	C	CHCHD10	NM_001301339:exon3:c.C333G:p.Y111X,CHCHD10:NM_213720:exon3:c.C312G:p.Y104X	SNV	stopgain	615903	?Myopathy, isolated mitochondrial, autosomal dominant, 616209 (3), Autosomal dominant; Spinal muscular atrophy, Jokela type, 615048 (3), Autosomal dominant; Frontotemporal dementia and/or amyotrophic lateral sclerosis 2, 615911 (3), Autosomal dominant	.	.	.	.	criteria_provided,_single_submitter	Uncertain_significance
MC_076_4	De novo	Neither	8	142479401	142479401	G	A	ADGRB1	NM_001702:exon8:c.G1640A:p.R547H	SNV	nonsynonymous SNV	602682		.	.	D	D	.	.
MC_076_4	X-Linked	Mother	X	143884366	143884366	G	T	UBE2NL		SNV	unknown	.	.	.	.	.	.	.	.
MC_076_4	X-Linked	Mother	X	27747287	27747287	A	-	DCAF8L2	NM_001353450:exon5:c.392delA:p.E131Gfs*35,DCAF8L2:NM_001353449:exon6:c.392delA:p.E131Gfs*35,DCAF8L2:NM_001353448:exon7:c.392delA:p.E131Gfs*35	SNV	frameshift deletion	.	.	.	.	.	.	.	.
MC_076_4	X-Linked	Mother	X	32468689	32468689	C	G	DMD	NM_000109:exon23:c.G2947C:p.E983Q,DMD:NM_004006:exon23:c.G2971C:p.E991Q,DMD:NM_004009:exon23:c.G2959C:p.E987Q,DMD:NM_004010:exon23:c.G2602C:p.E868Q	SNV	nonsynonymous SNV	612048	Arrhythmogenic right ventricular dysplasia 5, 604400 (3), Autosomal dominant; Auditory neuropathy, autosomal dominant 3, 619832 (3), Autosomal dominant; Emery-Dreifuss muscular dystrophy 7, AD, 614302 (3), Autosomal dominant	Rare Single Gene Mutation, Syndromic, Genetic Association	S	T	P	criteria_provided,_multiple_submitters,_no_conflicts	Benign/Likely_benign
MC_077_3*	Inherited Homozygous	Both	12	40481596	40481596	G	A	MUC19		SNV	unknown	612170		.	.	.	.	.	.
MC_077_3*	Inherited Homozygous	Both	12	40481599	40481599	G	A	MUC19		SNV	unknown	612170		.	.	.	.	.	.
MC_077_3*	Inherited Homozygous	Both	17	67108550	67108550	T	A	HELZ	NM_001330447:exon30:c.A4669T:p.R1557W,HELZ:NM_014877:exon30:c.A4666T:p.R1556W	SNV	nonsynonymous SNV	606699		.	.	D	D	.	.
MC_077_3*	Inherited Homozygous	Both	19	54250975	54250975	G	-	LILRB5	NM_001304457:exon13:c.1797delC:p.T600Pfs*24	SNV	frameshift deletion	604814		.	.	.	.	.	.
MC_077_3*	Inherited Homozygous	Both	22	36191798	36191799	CT	-	APOL4	NM_145660:exon5:c.332_333del:p.E111Vfs*21,APOL4:NM_030643:exon6:c.323_324del:p.E108Vfs*21	Indel	frameshift deletion	607254	{Schizophrenia}, 181500 (1), Autosomal dominant	.	.	.	.	.	.
MC_077_3*	Inherited Homozygous	Both	3	122923743	122923743	G	C	SEMA5B	NM_001256348:exon9:c.C972G:p.I324M,SEMA5B:NM_001031702:exon10:c.C1146G:p.I382M,SEMA5B:NM_001256346:exon10:c.C1146G:p.I382M,SEMA5B:NM_001256347:exon10:c.C1308G:p.I436M	SNV	nonsynonymous SNV	609298		.	.	D	D	.	.
MC_077_3*	Inherited Homozygous	Both	7	72728896	72728896	C	T	TYW1B	NM_001145440:exon9:c.G1118A:p.W373X	SNV	stopgain	.	.	.	.	.	.	.	.
MC_077_3*	Inherited Homozygous	Both	7	72744551	72744551	-	A	TYW1B	NM_001145440:exon8:c.1014dupT:p.E339*	SNV	stopgain	.	.	.	.	.	.	.	.
MC_077_3*	Inherited Homozygous	Both	8	10610094	10610094	C	G	RP1L1	NM_178857:exon4:c.G4004C:p.G1335A	SNV	nonsynonymous SNV	608581	Occult macular dystrophy, 613587 (3), Autosomal dominant; Retinitis pigmentosa 88, 618826 (3), Autosomal recessive	.	.	D	B	.	.
MC_077_3*	Inherited Homozygous	Both	9	42186961	42186961	C	T	SPATA31A6	NM_001145196:exon4:c.C1259T:p.P420L	SNV	nonsynonymous SNV	.	.	.	.	D	D	.	.
MC_077_3*	Inherited Homozygous	Both	9	42189007	42189007	C	T	SPATA31A6	NM_001145196:exon4:c.C3305T:p.P1102L	SNV	nonsynonymous SNV	.	.	.	.	D	P	.	.
MC_077_3*	Inherited Homozygous	Both	X	141896926	141896926	A	G	MAGEC3	NM_177456:exon5:c.A274G:p.S92G,MAGEC3:NM_138702:exon7:c.A1168G:p.S390G	SNV	nonsynonymous SNV	300469		.	.	T	P	.	.
MC_077_3*	X-Linked	Mother	X	141896926	141896926	A	G	MAGEC3	NM_177456:exon5:c.A274G:p.S92G,MAGEC3:NM_138702:exon7:c.A1168G:p.S390G	SNV	nonsynonymous SNV	300469		.	.	T	P	.	.
MC_077_3*	Inherited Homozygous	Both	X	65502089	65502089	C	T	ZC3H12B	NM_001010888:exon5:c.C1391T:p.S464L	SNV	nonsynonymous SNV	300889		.	.	D	B	.	.
MC_077_3*	X-Linked	Mother	X	65502089	65502089	C	T	ZC3H12B	NM_001010888:exon5:c.C1391T:p.S464L	SNV	nonsynonymous SNV	300889		.	.	D	B	.	.
MC_077_4*	Inherited Homozygous	Both	11	124250452	124250452	C	G	OR8G1	NM_001002905:exon1:c.C777G:p.Y259X	SNV	stopgain	.	.	.	.	.	.	.	.
MC_077_4*	Inherited Homozygous	Both	17	75093757	75093757	T	A	SLC16A5	NM_001369668:exon2:c.T121A:p.L41M,SLC16A5:NM_001271765:exon3:c.T121A:p.L41M,SLC16A5:NM_004695:exon3:c.T121A:p.L41M	SNV	nonsynonymous SNV	603879		.	.	D	D	.	.
MC_077_4*	Inherited Homozygous	Both	18	63712604	63712604	G	T	SERPINB11	NM_001291278:exon4:c.G268T:p.E90X,SERPINB11:NM_001370475:exon4:c.G268T:p.E90X,SERPINB11:NM_080475:exon5:c.G268T:p.E90X	SNV	stopgain	615682		.	.	.	.	.	.
MC_077_4*	Inherited Homozygous	Both	22	30495307	30495307	G	A	SEC14L4	NM_001161368:exon5:c.C370T:p.R124C,SEC14L4:NM_174977:exon5:c.C370T:p.R124C	SNV	nonsynonymous SNV	612825		.	.	D	D	.	.
MC_078_4	Inherited Homozygous	Both	11	66560624	66560624	C	T	ACTN3	NM_001104:exon15:c.C1729T:p.R577X,ACTN3:NM_001258371:exon15:c.C1858T:p.R620X	SNV	stopgain	102574	[Sprinting performance], 617749 (3), Autosomal recessive; [Alpha-actinin-3 deficiency], 617749 (3), Autosomal recessive	.	.	.	.	no_assertion_criteria_provided	Conflicting_interpretations_of_pathogenicity,_Affects
MC_078_4	Inherited Homozygous	Both	22	15528913	15528913	C	T	OR11H1	NM_001005239:exon1:c.C755T:p.A252V	SNV	nonsynonymous SNV	.	.	.	.	D	D	.	.
MC_078_4	Inherited Homozygous	Both	22	29060711	29060711	A	C	C22orf31	NM_015370:exon2:c.T136G:p.C46G	SNV	nonsynonymous SNV	.	.	.	.	D	B	.	.
MC_078_4	Inherited Homozygous	Both	22	36191798	36191799	CT	-	APOL4	NM_145660:exon5:c.332_333del:p.E111Vfs*21,APOL4:NM_030643:exon6:c.323_324del:p.E108Vfs*21	Indel	frameshift deletion	607254	{Schizophrenia}, 181500 (1), Autosomal dominant	.	.	.	.	.	.
MC_078_4	Inherited Homozygous	Both	5	83539905	83539905	T	G	VCAN	NM_001164097:exon7:c.T3941G:p.F1314C,VCAN:NM_004385:exon8:c.T6902G:p.F2301C	SNV	nonsynonymous SNV	118661	Wagner syndrome 1, 143200 (3), Autosomal dominant	.	.	D	B	criteria_provided,_conflicting_interpretations	Conflicting_interpretations_of_pathogenicity
MC_078_4	Inherited Homozygous	Both	7	99672916	99672916	T	C	CYP3A5		SNV	.	605325	{Hypertension, salt-sensitive essential, susceptibility to}, 145500 (3), Multifactorial	.	.	.	.	.	.
MC_079_3	Compound Heterozygous	Mother	10	93062185	93062185	C	G	CYP26C1	NM_183374:exon2:c.C380G:p.S127W	SNV	nonsynonymous SNV	608428	Focal facial dermal dysplasia 4, 614974 (3), Autosomal recessive	.	.	D	D	.	.
MC_079_3	Compound Heterozygous	Father	10	93066176	93066176	C	T	CYP26C1	NM_183374:exon5:c.C1082T:p.A361V	SNV	nonsynonymous SNV	608428	Focal facial dermal dysplasia 4, 614974 (3), Autosomal recessive	.	.	D	B	.	.
MC_079_3	Inherited Homozygous	Both	11	396915	396915	C	G	PKP3	NM_007183:exon3:c.C414G:p.N138K,PKP3:NM_001303029:exon4:c.C459G:p.N153K	SNV	nonsynonymous SNV	101850	?Keratoderma, palmoplantar, punctate type 3, 101850 (2), Autosomal dominant	.	.	T	P	.	.
MC_079_3	Inherited Homozygous	Both	11	66560624	66560624	C	T	ACTN3	NM_001104:exon15:c.C1729T:p.R577X,ACTN3:NM_001258371:exon15:c.C1858T:p.R620X	SNV	stopgain	102574	[Sprinting performance], 617749 (3), Autosomal recessive; [Alpha-actinin-3 deficiency], 617749 (3), Autosomal recessive	.	.	.	.	no_assertion_criteria_provided	Conflicting_interpretations_of_pathogenicity,_Affects
MC_079_3	Inherited Homozygous	Both	18	63712604	63712604	G	T	SERPINB11	NM_001291278:exon4:c.G268T:p.E90X,SERPINB11:NM_001370475:exon4:c.G268T:p.E90X,SERPINB11:NM_080475:exon5:c.G268T:p.E90X	SNV	stopgain	615682		.	.	.	.	.	.
MC_079_3	Compound Heterozygous	Father	18	6964717	6964717	G	A	LAMA1	NM_005559:exon51:c.C7282T:p.R2428C	SNV	nonsynonymous SNV	150320	Poretti-Boltshauser syndrome, 615960 (3), Autosomal recessive	Rare Single Gene Mutation, Genetic Association	2	D	D	.	.
MC_079_3	Compound Heterozygous	Mother	18	7016580	7016580	C	T	LAMA1	NM_005559:exon21:c.G2900A:p.G967D	SNV	nonsynonymous SNV	150320	Poretti-Boltshauser syndrome, 615960 (3), Autosomal recessive	Rare Single Gene Mutation, Genetic Association	2	D	D	criteria_provided,_single_submitter	Benign
MC_079_3	Inherited Homozygous	Both	22	15690112	15690112	C	T	POTEH	NM_001136213:exon1:c.C35T:p.S12F	SNV	nonsynonymous SNV	608913		.	.	D	D	.	.
MC_079_3	Inherited Homozygous	Both	2	216633567	216633567	C	T	IGFBP2	NM_000597:exon1:c.C44T:p.P15L	SNV	nonsynonymous SNV	146731		.	.	T	D	.	.
MC_079_3	X-Linked	Mother	X	136348324	136348324	T	G	ADGRG4	NM_153834:exon6:c.T4618G:p.S1540A	SNV	nonsynonymous SNV	301085		.	.	D	D	.	.
MC_079_3	X-Linked	Mother	X	143884366	143884366	G	T	UBE2NL		SNV	unknown	.	.	.	.	.	.	.	.
MC_080_5	Inherited Homozygous	Both	11	55572200	55572200	G	A	OR4C16	NM_001004701:exon1:c.G73A:p.V25M	SNV	nonsynonymous SNV	.	.	.	.	D	P	.	.
MC_080_5	Inherited Homozygous	Both	9	137169756	137169778	GGCAGCGAGAGTGCCGAGCAGCT	-	LRRC26	NM_001013653:exon1:c.166_188del:p.S56Rfs*188	Indel	frameshift deletion	613505		.	.	.	.	.	.
MC_081_4	Inherited Homozygous	Both	11	1083761	1083761	C	G	MUC2		SNV	unknown	610360		.	.	.	.	.	.
MC_081_4	Inherited Homozygous	Both	11	1085297	1085297	C	T	MUC2		SNV	unknown	610360		.	.	.	.	.	.
MC_081_4	Inherited Homozygous	Both	13	52143915	52143915	T	-	NEK3;NEK3	NM_002498:exon10:c.877delA:p.T293Qfs*8,NEK3:NM_152720:exon10:c.877delA:p.T293Qfs*8	SNV	frameshift deletion	604044		.	.	.	.	.	.
MC_081_4	Inherited Homozygous	Both	21	44637501	44637501	-	CC	KRTAP10-10	NM_181688:exon1:c.84_85insCC:p.C30Pfs*10	SNV	frameshift insertion	.	.	.	.	.	.	.	.
MC_081_4	Inherited Homozygous	Both	6	31356772	31356772	T	G	HLA-B	NM_005514:exon2:c.A259C:p.N87H	SNV	nonsynonymous SNV	142830	{Synovitis, chronic, susceptibility to} (3); {Abacavir hypersensitivity, susceptibility to} (3); {Spondyloarthropathy, susceptibility to, 1}, 106300 (3), Multifactorial; {Stevens-Johnson syndrome, susceptibility to}, 608579 (3); {Drug-induced liver injury due to flucloxacillin} (3); {Toxic epidermal necrolysis, susceptibility to}, 608579 (3)	Genetic Association	2	D	P	.	.
MC_081_4	Inherited Homozygous	Both	8	11853379	11853379	G	T	CTSB	NM_001908:exon2:c.C76A:p.L26M,CTSB:NM_147781:exon3:c.C76A:p.L26M,CTSB:NM_147782:exon3:c.C76A:p.L26M,CTSB:NM_147783:exon3:c.C76A:p.L26M,CTSB:NM_147780:exon4:c.C76A:p.L26M	SNV	nonsynonymous SNV	116810	Keratolytic winter erythema, 148370 (4), Autosomal dominant	.	.	D	P	.	.
MC_081_4	X-Linked	Mother	X	143884366	143884366	G	T	UBE2NL		SNV	unknown	.	.	.	.	.	.	.	.
MC_081_4	X-Linked	Mother	X	74742674	74742674	C	T	NEXMIF	NM_001008537:exon3:c.G1883A:p.R628Q	SNV	nonsynonymous SNV	300524	Intellectual developmental disorder, X-linked 98, 300912 (3), X-linked dominant	Rare Single Gene Mutation, Syndromic, Functional	1	D	D	.	.
MC_082_4	Inherited Homozygous	Both	12	52675459	52675459	T	C	KRT1	NM_006121:exon9:c.A1669G:p.S557G	SNV	nonsynonymous SNV	139350	Ichthyosis, annular epidermolytic 2, 620148 (3), Autosomal dominant; Palmoplantar keratoderma, nonepidermolytic, 600962 (3), Autosomal dominant; Epidermolytic hyperkeratosis 1, 113800 (3), Autosomal dominant, Autosomal recessive; Palmoplantar keratoderma, epidermolytic, 2, 620411 (3); Keratosis palmoplantaris striata III, 607654 (3); Ichthyosis histrix, Curth-Macklin type, 146590 (3), Autosomal d…	.	.	D	B	criteria_provided,_single_submitter	Likely_benign
MC_082_4	Inherited Homozygous	Both	7	100767990	100767990	G	A	ZAN	NM_003386:exon26:c.G5020A:p.G1674S,ZAN:NM_173059:exon26:c.G5020A:p.G1674S	SNV	nonsynonymous SNV	611748		.	.	.	D	.	.
MC_082_4	X-Linked	Mother	X	136348324	136348324	T	G	ADGRG4	NM_153834:exon6:c.T4618G:p.S1540A	SNV	nonsynonymous SNV	301085		.	.	D	D	.	.
MC_083_3	Compound Heterozygous	Father	13	32338542	32338542	A	G	BRCA2	NM_000059:exon11:c.A4187G:p.Q1396R	SNV	nonsynonymous SNV	600185	Fanconi anemia, complementation group D1, 605724 (3), Autosomal recessive; {Glioblastoma 3}, 613029 (3), Autosomal recessive; {Medulloblastoma}, 155255 (3), Autosomal dominant, Autosomal recessive, Somatic mutation; {Prostate cancer}, 176807 (3), Autosomal dominant, Somatic mutation; {Breast-ovarian cancer, familial, 2}, 612555 (3), Autosomal dominant; {Breast cancer, male, susceptibility to}, 11…	Rare Single Gene Mutation	2	D	B	reviewed_by_expert_panel	Benign
MC_083_3	Compound Heterozygous	Mother	13	32340455	32340455	C	T	BRCA2	NM_000059:exon11:c.C6100T:p.R2034C	SNV	nonsynonymous SNV	600185	Fanconi anemia, complementation group D1, 605724 (3), Autosomal recessive; {Glioblastoma 3}, 613029 (3), Autosomal recessive; {Medulloblastoma}, 155255 (3), Autosomal dominant, Autosomal recessive, Somatic mutation; {Prostate cancer}, 176807 (3), Autosomal dominant, Somatic mutation; {Breast-ovarian cancer, familial, 2}, 612555 (3), Autosomal dominant; {Breast cancer, male, susceptibility to}, 11…	Rare Single Gene Mutation	2	D	B	reviewed_by_expert_panel	Benign
MC_083_3	Inherited Homozygous	Both	16	71449594	71449594	C	A	ZNF23	NM_001304494:exon3:c.G257T:p.G86V,ZNF23:NM_001304492:exon5:c.G431T:p.G144V,ZNF23:NM_145911:exon6:c.G431T:p.G144V,ZNF23:NM_001304493:exon7:c.G257T:p.G86V	SNV	nonsynonymous SNV	608433	Intellectual developmental disorder, autosomal dominant 22, 612337 (3), Autosomal dominant	.	.	D	B	.	.
MC_083_3	Inherited Homozygous	Both	17	67108550	67108550	T	A	HELZ	NM_001330447:exon30:c.A4669T:p.R1557W,HELZ:NM_014877:exon30:c.A4666T:p.R1556W	SNV	nonsynonymous SNV	606699		.	.	D	D	.	.
MC_083_3	Inherited Homozygous	Both	19	54819964	54819964	C	A	KIR3DL1;KIR3DS1;LOC112268355	NM_001282171:exon2:c.C286A:p.P96T,KIR3DS1:NM_001282170:exon3:c.C322A:p.P108T,KIR3DS1:NM_001083539:exon4:c.C607A:p.P203T,KIR3DL1:NM_001322168:exon4:c.C607A:p.P203T,LOC112268355:NM_001368254:exon4:c.C607A:p.P203T,KIR3DL1:NM_013289:exon4:c.C607A:p.P203T	SNV	nonsynonymous SNV	604946	{AIDS, delayed/rapid progression to}, 609423 (3)	.	.	D	D	.	.
MC_085_4	Inherited Homozygous	Both	11	1100782	1100782	T	C	MUC2		SNV	unknown	610360		.	.	.	.	.	.
MC_085_4	Compound Heterozygous	Father	7	100992511	100992511	A	C	MUC12	NM_001164462:exon2:c.A1948C:p.T650P	SNV	nonsynonymous SNV	604609		Rare Single Gene Mutation	2	D	.	.	.
MC_085_4	Compound Heterozygous	Mother	7	101005432	101005432	C	T	MUC12	NM_001164462:exon2:c.C14869T:p.L4957F	SNV	nonsynonymous SNV	604609		Rare Single Gene Mutation	2	D	.	.	.
MC_086_3	Inherited Homozygous	Both	9	137169756	137169778	GGCAGCGAGAGTGCCGAGCAGCT	-	LRRC26	NM_001013653:exon1:c.166_188del:p.S56Rfs*188	Indel	frameshift deletion	613505		.	.	.	.	.	.
MC_087_5*	Inherited Homozygous	Both	11	72139111	72139112	TA	-	FOLR3	NM_000804:exon3:c.319_320del:p.Y107*,FOLR3:NM_001318045:exon3:c.46_47del:p.Y16*	Indel	stopgain	602469		.	.	.	.	criteria_provided,_single_submitter	Benign
MC_087_5*	Inherited Homozygous	Both	16	10694549	10694549	G	A	TEKT5	NM_144674:exon1:c.C325T:p.R109W	SNV	nonsynonymous SNV	618686		.	.	D	D	.	.
MC_088_3	Inherited Homozygous	Both	22	39101449	39101449	G	T	APOBEC3H	NM_001166002:exon3:c.G363T:p.K121N,APOBEC3H:NM_001166003:exon3:c.G363T:p.K121N,APOBEC3H:NM_001166004:exon3:c.G363T:p.K121N,APOBEC3H:NM_181773:exon3:c.G363T:p.K121N	SNV	nonsynonymous SNV	610976		.	.	D	B	.	.
MC_088_3	Inherited Homozygous	Both	6	31356772	31356772	T	G	HLA-B	NM_005514:exon2:c.A259C:p.N87H	SNV	nonsynonymous SNV	142830	{Synovitis, chronic, susceptibility to} (3); {Abacavir hypersensitivity, susceptibility to} (3); {Spondyloarthropathy, susceptibility to, 1}, 106300 (3), Multifactorial; {Stevens-Johnson syndrome, susceptibility to}, 608579 (3); {Drug-induced liver injury due to flucloxacillin} (3); {Toxic epidermal necrolysis, susceptibility to}, 608579 (3)	Genetic Association	2	D	P	.	.
MC_088_4	Inherited Homozygous	Both	12	132786789	132786790	TG	-	GOLGA3		Indel	.	602581		.	.	.	.	.	.
MC_088_4	Inherited Homozygous	Both	14	104588784	104588784	C	T	C14orf180	NM_001286399:exon5:c.C440T:p.T147M	SNV	nonsynonymous SNV	619392		.	.	D	.	.	.
MC_088_4	Inherited Homozygous	Both	2	119680939	119680939	G	T	TMEM177	NM_001105198:exon2:c.G86T:p.G29V,TMEM177:NM_001105199:exon2:c.G86T:p.G29V,TMEM177:NM_030577:exon2:c.G86T:p.G29V	SNV	nonsynonymous SNV	.	.	.	.	D	P	.	.
MC_088_4	Inherited Homozygous	Both	22	39101449	39101449	G	T	APOBEC3H	NM_001166002:exon3:c.G363T:p.K121N,APOBEC3H:NM_001166003:exon3:c.G363T:p.K121N,APOBEC3H:NM_001166004:exon3:c.G363T:p.K121N,APOBEC3H:NM_181773:exon3:c.G363T:p.K121N	SNV	nonsynonymous SNV	610976		.	.	D	B	.	.
MC_088_4	Compound Heterozygous	Father	2	32467973	32467973	A	G	BIRC6	NM_016252:exon28:c.A5642G:p.H1881R	SNV	nonsynonymous SNV	605638		Rare Single Gene Mutation	2	D	D	.	.
MC_088_4	Compound Heterozygous	Mother	2	32597936	32597936	C	T	BIRC6	NM_016252:exon69:c.C13798T:p.R4600C	SNV	nonsynonymous SNV	605638		Rare Single Gene Mutation	2	D	D	.	.
MC_088_4	Inherited Homozygous	Both	9	34372875	34372875	G	C	MYORG	NM_020702:exon2:c.C69G:p.Y23X	SNV	stopgain	618255	Basal ganglia calcification, idiopathic, 7, autosomal recessive, 618317 (3), Autosomal recessive	.	.	.	.	.	.
MC_088_5	Inherited Homozygous	Both	11	1083761	1083761	C	G	MUC2		SNV	unknown	610360		.	.	.	.	.	.
MC_088_5	Inherited Homozygous	Both	11	1085297	1085297	C	T	MUC2		SNV	unknown	610360		.	.	.	.	.	.
MC_088_5	Inherited Homozygous	Both	11	1086825	1086825	C	T	MUC2		SNV	unknown	610360		.	.	.	.	.	.
MC_088_5	Inherited Homozygous	Both	6	31138724	31138724	-	C	PSORS1C1	NM_014068:exon5:c.112dupC:p.H40Pfs*3	SNV	frameshift insertion	613525		.	.	.	.	.	.
MC_088_5	X-Linked	Mother	X	152728157	152728157	G	C	CSAG1	NM_001102576:exon3:c.C84G:p.Y28X,CSAG1:NM_153478:exon4:c.C84G:p.Y28X	SNV	stopgain	300944		.	.	.	.	.	.
MC_088_5	X-Linked	Mother	X	73563448	73563448	A	G	CHIC1	NM_001039840:exon1:c.A164G:p.E55G,CHIC1:NM_001300884:exon1:c.A164G:p.E55G	SNV	nonsynonymous SNV	300922		.	.	D	B	.	.
MC_089_4	Inherited Homozygous	Both	13	52143915	52143915	T	-	NEK3;NEK3	NM_002498:exon10:c.877delA:p.T293Qfs*8,NEK3:NM_152720:exon10:c.877delA:p.T293Qfs*8	SNV	frameshift deletion	604044		.	.	.	.	.	.
MC_089_4	Inherited Homozygous	Both	16	67149760	67149760	G	T	B3GNT9	NM_033309:exon2:c.C726A:p.F242L	SNV	nonsynonymous SNV	.	.	.	.	T	P	.	.
MC_090_3	Inherited Homozygous	Both	16	57813723	57813730	TGCAGGTG	-	LOC388282	NM_001278081:exon2:c.138_145del:p.H46Qfs*85	Indel	frameshift deletion	.	.	.	.	.	.	.	.
MC_090_3	Inherited Homozygous	Both	19	54804874	54804874	A	G	KIR2DL4;LOC112268354	NM_001080770:exon3:c.A158G:p.Y53C,KIR2DL4:NM_001080772:exon3:c.A158G:p.Y53C	SNV	nonsynonymous SNV	604945		.	.	T	P	.	.
MC_091_5	Inherited Homozygous	Both	1	5875102	5875102	T	A	NPHP4		SNV	.	607215	Senior-Loken syndrome 4, 606996 (3), Autosomal recessive; Nephronophthisis 4, 606966 (3), Autosomal recessive	.	.	.	.	.	.
MC_091_5	Inherited Homozygous	Both	8	11853379	11853379	G	T	CTSB	NM_001908:exon2:c.C76A:p.L26M,CTSB:NM_147781:exon3:c.C76A:p.L26M,CTSB:NM_147782:exon3:c.C76A:p.L26M,CTSB:NM_147783:exon3:c.C76A:p.L26M,CTSB:NM_147780:exon4:c.C76A:p.L26M	SNV	nonsynonymous SNV	116810	Keratolytic winter erythema, 148370 (4), Autosomal dominant	.	.	D	P	.	.
MC_092_3	Inherited Homozygous	Both	11	4923966	4923966	T	C	OR51G1	NM_001005237:exon1:c.A374G:p.Y125C	SNV	nonsynonymous SNV	.	.	.	.	D	B	.	.
MC_092_3	X-Linked	Mother	X	48263798	48263798	C	G	SSX1	NM_005635:exon6:c.C347G:p.P116R,SSX1:NM_001278691:exon7:c.C347G:p.P116R	SNV	nonsynonymous SNV	312820	Spermatogenic failure, X-linked, 5, 301099 (3), X-linked	.	.	T	D	.	.
MC_093_4	Inherited Homozygous	Both	11	4923966	4923966	T	C	OR51G1	NM_001005237:exon1:c.A374G:p.Y125C	SNV	nonsynonymous SNV	.	.	.	.	D	B	.	.
MC_093_4	Inherited Homozygous	Both	17	43071077	43071077	T	A	BRCA1	NM_007297:exon14:c.A4696T:p.S1566C,BRCA1:NM_007298:exon14:c.A1525T:p.S509C,BRCA1:NM_007294:exon15:c.A4837T:p.S1613C,BRCA1:NM_007299:exon15:c.A1525T:p.S509C,BRCA1:NM_007300:exon16:c.A4900T:p.S1634C	SNV	nonsynonymous SNV	113705	Fanconi anemia, complementation group S, 617883 (3), Autosomal recessive; {Breast-ovarian cancer, familial, 1}, 604370 (3), Multifactorial, Autosomal dominant; {Pancreatic cancer, susceptibility to, 4}, 614320 (3)	.	.	D	P	criteria_provided,_conflicting_interpretations	Conflicting_interpretations_of_pathogenicity
MC_093_4	Inherited Homozygous	Both	18	14543057	14543078	GTGGTGAAACCACTTGCCCATC	-	POTEC	NM_001137671:exon1:c.69_90del:p.K23Nfs*25	Indel	frameshift deletion	.	.	.	.	.	.	.	.
MC_093_4	Inherited Homozygous	Both	6	43263232	43263232	G	T	TTBK1	NM_032538:exon13:c.G1868T:p.G623V	SNV	nonsynonymous SNV	619415		.	.	D	B	.	.
MC_093_4	X-Linked	Mother	X	133028069	133028069	C	A	USP26	NM_031907:exon1:c.G152T:p.R51L	SNV	nonsynonymous SNV	618368		.	.	D	B	.	.
MC_094_3	Inherited Homozygous	Both	11	66560624	66560624	C	T	ACTN3	NM_001104:exon15:c.C1729T:p.R577X,ACTN3:NM_001258371:exon15:c.C1858T:p.R620X	SNV	stopgain	102574	[Sprinting performance], 617749 (3), Autosomal recessive; [Alpha-actinin-3 deficiency], 617749 (3), Autosomal recessive	.	.	.	.	no_assertion_criteria_provided	Conflicting_interpretations_of_pathogenicity,_Affects
MC_094_3	Inherited Homozygous	Both	16	71947512	71947515	TTTG	-	PKD1L3	NM_181536:exon22:c.3695_3698del:p.T1232Rfs*26	Indel	frameshift deletion	607895		.	.	.	.	criteria_provided,_single_submitter	Benign
MC_094_3	Inherited Homozygous	Both	6	31138724	31138724	-	C	PSORS1C1	NM_014068:exon5:c.112dupC:p.H40Pfs*3	SNV	frameshift insertion	613525		.	.	.	.	.	.
MC_094_3	X-Linked	Mother	X	136348324	136348324	T	G	ADGRG4	NM_153834:exon6:c.T4618G:p.S1540A	SNV	nonsynonymous SNV	301085		.	.	D	D	.	.
MC_095_3	Inherited Homozygous	Both	16	11281009	11281009	G	A	PRM1	NM_002761:exon2:c.C139T:p.R47X	SNV	stopgain	600018		.	.	.	.	.	.
MC_095_3	Inherited Homozygous	Both	16	1912131	1912131	G	T	HS3ST6	NM_001009606:exon2:c.C488A:p.A163D	SNV	nonsynonymous SNV	619210	?Angioedema, hereditary, 8, 619367 (3), Autosomal dominant	.	.	D	D	.	.
MC_095_3	Inherited Homozygous	Both	17	43071077	43071077	T	A	BRCA1	NM_007297:exon14:c.A4696T:p.S1566C,BRCA1:NM_007298:exon14:c.A1525T:p.S509C,BRCA1:NM_007294:exon15:c.A4837T:p.S1613C,BRCA1:NM_007299:exon15:c.A1525T:p.S509C,BRCA1:NM_007300:exon16:c.A4900T:p.S1634C	SNV	nonsynonymous SNV	113705	Fanconi anemia, complementation group S, 617883 (3), Autosomal recessive; {Breast-ovarian cancer, familial, 1}, 604370 (3), Multifactorial, Autosomal dominant; {Pancreatic cancer, susceptibility to, 4}, 614320 (3)	.	.	D	P	criteria_provided,_conflicting_interpretations	Conflicting_interpretations_of_pathogenicity
MC_095_3	Inherited Homozygous	Both	22	39101449	39101449	G	T	APOBEC3H	NM_001166002:exon3:c.G363T:p.K121N,APOBEC3H:NM_001166003:exon3:c.G363T:p.K121N,APOBEC3H:NM_001166004:exon3:c.G363T:p.K121N,APOBEC3H:NM_181773:exon3:c.G363T:p.K121N	SNV	nonsynonymous SNV	610976		.	.	D	B	.	.
MC_097_5	Inherited Homozygous	Both	3	195780501	195780501	C	A	MUC4	NM_018406:exon2:c.G11079T:p.Q3693H	SNV	nonsynonymous SNV	158372		Rare Single Gene Mutation	2	D	.	.	.
MC_097_5	X-Linked	Mother	X	136348324	136348324	T	G	ADGRG4	NM_153834:exon6:c.T4618G:p.S1540A	SNV	nonsynonymous SNV	301085		.	.	D	D	.	.
MC_098_3	Inherited Homozygous	Both	6	31138724	31138724	-	C	PSORS1C1	NM_014068:exon5:c.112dupC:p.H40Pfs*3	SNV	frameshift insertion	613525		.	.	.	.	.	.
MC_098_3	Inherited Homozygous	Both	7	101036980	101036980	C	T	MUC17	NM_001040105:exon3:c.C5564T:p.T1855I	SNV	nonsynonymous SNV	608424		.	.	D	B	.	.
MC_099_3*	Inherited Homozygous	Both	11	5755057	5755057	C	A	OR52N4	NM_001005175:exon1:c.C317A:p.T106N	SNV	nonsynonymous SNV	.	.	.	.	D	B	.	.
MC_099_3*	Inherited Homozygous	Both	12	40490864	40490864	C	T	MUC19		SNV	unknown	612170		.	.	.	.	.	.
MC_099_3*	De novo	Neither	1	241639950	241639954	CAGGA	-	OPN3	NM_014322:exon1:c.301_305del:p.S101Pfs*18	Indel	frameshift deletion	606695		.	.	.	.	.	.
MC_099_3*	Inherited Homozygous	Both	13	49483497	49483497	A	C	SETDB2;SETDB2-PHF11	NM_001160308:exon10:c.A1416C:p.Q472H,SETDB2:NM_001320699:exon10:c.A1416C:p.Q472H,SETDB2-PHF11:NM_001320727:exon10:c.A1416C:p.Q472H,SETDB2:NM_031915:exon11:c.A1452C:p.Q484H	SNV	nonsynonymous SNV	607865		Rare Single Gene Mutation, Syndromic	2	D	P	.	.
MC_099_3*	Inherited Homozygous	Both	16	11281009	11281009	G	A	PRM1	NM_002761:exon2:c.C139T:p.R47X	SNV	stopgain	600018		.	.	.	.	.	.
MC_099_3*	Inherited Homozygous	Both	16	1912131	1912131	G	T	HS3ST6	NM_001009606:exon2:c.C488A:p.A163D	SNV	nonsynonymous SNV	619210	?Angioedema, hereditary, 8, 619367 (3), Autosomal dominant	.	.	D	D	.	.
MC_099_3*	De novo	Neither	17	7218589	7218589	G	T	DLG4	NM_001321074:exon2:c.C70A:p.P24T,DLG4:NM_001365:exon2:c.C70A:p.P24T	SNV	nonsynonymous SNV	602887	Intellectual developmental disorder, autosomal dominant 62, 618793 (3), Autosomal dominant	Rare Single Gene Mutation, Syndromic, Functional	1	T	P	.	.
MC_099_3*	Inherited Homozygous	Both	19	57492212	57492212	G	A	ZNF419		SNV	.	617410		.	.	.	.	.	.
MC_099_3*	Inherited Homozygous	Both	6	43263232	43263232	G	T	TTBK1	NM_032538:exon13:c.G1868T:p.G623V	SNV	nonsynonymous SNV	619415		.	.	D	B	.	.
MC_099_3*	Inherited Homozygous	Both	X	103586224	103586224	C	T	TCEAL4	NM_001300901:exon4:c.C325T:p.R109C	SNV	nonsynonymous SNV	.	.	.	.	D	.	.	.
MC_099_3*	X-Linked	Mother	X	103586224	103586224	C	T	TCEAL4	NM_001300901:exon4:c.C325T:p.R109C	SNV	nonsynonymous SNV	.	.	.	.	D	.	.	.
MC_100_4*	De novo	Neither	1	183648547	183648547	C	G	APOBEC4	NM_203454:exon2:c.G235C:p.V79L	SNV	nonsynonymous SNV	609908		.	.	D	B	.	.
MC_100_4*	De novo	Neither	12	18562854	18562855	AG	-	PIK3C2G	NM_004570:exon26:c.3619_3620del:p.R1207Sfs*12,PIK3C2G:NM_001288772:exon27:c.3742_3743del:p.R1248Sfs*12,PIK3C2G:NM_001288774:exon27:c.3076_3077del:p.R1026Sfs*12	Indel	frameshift deletion	609001		.	.	.	.	.	.
MC_100_4*	Inherited Homozygous	Both	17	41727813	41727813	C	G	HAP1	NM_001367459:exon8:c.G1320C:p.L440F,HAP1:NM_177977:exon8:c.G1224C:p.L408F	SNV	nonsynonymous SNV	609520	Dystonia 6, torsion, 602629 (3), Autosomal dominant	.	.	D	P	.	.
MC_100_4*	Inherited Homozygous	Both	17	75093757	75093757	T	A	SLC16A5	NM_001369668:exon2:c.T121A:p.L41M,SLC16A5:NM_001271765:exon3:c.T121A:p.L41M,SLC16A5:NM_004695:exon3:c.T121A:p.L41M	SNV	nonsynonymous SNV	603879		.	.	D	D	.	.
MC_100_4*	Inherited Homozygous	Both	19	51501537	51501537	-	T	SIGLEC12	NM_053003:exon1:c.196_197insA:p.A66Dfs*50	SNV	frameshift insertion	606094		.	.	.	.	.	.
MC_100_4*	De novo	Neither	3	38097605	38097605	C	G	DLEC1	NM_001321153:exon17:c.C2533G:p.P845A,DLEC1:NM_007335:exon17:c.C2533G:p.P845A,DLEC1:NM_007337:exon17:c.C2533G:p.P845A	SNV	nonsynonymous SNV	604050		.	.	D	P	.	.
MC_100_4*	Inherited Homozygous	Both	5	83539905	83539905	T	G	VCAN	NM_001164097:exon7:c.T3941G:p.F1314C,VCAN:NM_004385:exon8:c.T6902G:p.F2301C	SNV	nonsynonymous SNV	118661	Wagner syndrome 1, 143200 (3), Autosomal dominant	.	.	D	B	criteria_provided,_conflicting_interpretations	Conflicting_interpretations_of_pathogenicity
MC_100_4*	Inherited Homozygous	Both	7	139454125	139454125	T	-	KLRG2	NM_198508:exon4:c.1095delA:p.L366Sfs*67	SNV	frameshift deletion	.	.	.	.	.	.	.	.
MC_101_3	Inherited Homozygous	Both	11	124250452	124250452	C	G	OR8G1	NM_001002905:exon1:c.C777G:p.Y259X	SNV	stopgain	.	.	.	.	.	.	.	.
MC_101_3	Inherited Homozygous	Both	11	66560624	66560624	C	T	ACTN3	NM_001104:exon15:c.C1729T:p.R577X,ACTN3:NM_001258371:exon15:c.C1858T:p.R620X	SNV	stopgain	102574	[Sprinting performance], 617749 (3), Autosomal recessive; [Alpha-actinin-3 deficiency], 617749 (3), Autosomal recessive	.	.	.	.	no_assertion_criteria_provided	Conflicting_interpretations_of_pathogenicity,_Affects
MC_101_3	Inherited Homozygous	Both	14	104942490	104942490	A	T	AHNAK2	NM_001350929:exon7:c.T12661A:p.L4221M,AHNAK2:NM_138420:exon7:c.T12961A:p.L4321M	SNV	nonsynonymous SNV	608570		.	.	D	D	.	.
MC_101_3	Inherited Homozygous	Both	15	22768641	22768641	T	C	GOLGA6L7		SNV	unknown	.	.	.	.	.	.	.	.
MC_101_3	Inherited Homozygous	Both	1	5875102	5875102	T	A	NPHP4		SNV	.	607215	Senior-Loken syndrome 4, 606996 (3), Autosomal recessive; Nephronophthisis 4, 606966 (3), Autosomal recessive	.	.	.	.	.	.
MC_101_3	Inherited Homozygous	Both	6	31356825	31356825	T	A	HLA-B	NM_005514:exon2:c.A206T:p.E69V	SNV	nonsynonymous SNV	142830	{Synovitis, chronic, susceptibility to} (3); {Abacavir hypersensitivity, susceptibility to} (3); {Spondyloarthropathy, susceptibility to, 1}, 106300 (3), Multifactorial; {Stevens-Johnson syndrome, susceptibility to}, 608579 (3); {Drug-induced liver injury due to flucloxacillin} (3); {Toxic epidermal necrolysis, susceptibility to}, 608579 (3)	Genetic Association	2	D	B	.	.
MC_101_3	X-Linked	Mother	X	136349791	136349791	G	T	ADGRG4	NM_153834:exon6:c.G6085T:p.V2029F	SNV	nonsynonymous SNV	301085		.	.	D	B	.	.
MC_101_3	X-Linked	Mother	X	154030455	154030455	C	T	MECP2	NM_001110792:exon3:c.G1409A:p.R470H,MECP2:NM_001369394:exon3:c.G1094A:p.R365H,MECP2:NM_001369393:exon4:c.G1094A:p.R365H,MECP2:NM_004992:exon4:c.G1373A:p.R458H,MECP2:NM_001316337:exon5:c.G1094A:p.R365H,MECP2:NM_001369392:exon5:c.G1094A:p.R365H,MECP2:NM_001369391:exon7:c.G1094A:p.R365H	SNV	nonsynonymous SNV	300005	Rett syndrome, atypical, 312750 (3), X-linked dominant; Encephalopathy, neonatal severe, 300673 (3), X-linked recessive; Intellectual developmental disorder, X-linked syndromic, Lubs type, 300260 (3), X-linked recessive; {Autism susceptibility, X-linked 3}, 300496 (3), X-linked; Intellectual developmental disorder, X-linked syndromic 13, 300055 (3), X-linked recessive; Rett syndrome, 312750 (3), …	Rare Single Gene Mutation, Syndromic, Functional	1S	D	P	criteria_provided,_multiple_submitters,_no_conflicts	Benign
MC_101_3	X-Linked	Mother	X	27747287	27747287	A	-	DCAF8L2	NM_001353450:exon5:c.392delA:p.E131Gfs*35,DCAF8L2:NM_001353449:exon6:c.392delA:p.E131Gfs*35,DCAF8L2:NM_001353448:exon7:c.392delA:p.E131Gfs*35	SNV	frameshift deletion	.	.	.	.	.	.	.	.
MC_102_3*	De novo	Neither	10	4972262	4972262	T	C	AKR1C1	NM_001353:exon6:c.T632C:p.I211T	SNV	nonsynonymous SNV	600449		.	.	D	D	.	.
MC_102_3*	Inherited Homozygous	Both	11	1083761	1083761	C	G	MUC2		SNV	unknown	610360		.	.	.	.	.	.
MC_102_3*	Inherited Homozygous	Both	11	1085297	1085297	C	T	MUC2		SNV	unknown	610360		.	.	.	.	.	.
MC_102_3*	Inherited Homozygous	Both	11	1086825	1086825	C	T	MUC2		SNV	unknown	610360		.	.	.	.	.	.
MC_102_3*	Inherited Homozygous	Both	11	1090036	1090036	T	C	MUC2		SNV	unknown	610360		.	.	.	.	.	.
MC_102_3*	De novo	Neither	1	2229037	2229037	T	G	SKI	NM_003036:exon1:c.T271G:p.F91V	SNV	nonsynonymous SNV	164780	Shprintzen-Goldberg syndrome, 182212 (3), Autosomal dominant	Rare Single Gene Mutation	1	D	P	.	.
MC_102_3*	De novo	Neither	12	6921745	6921745	G	A	ENO2	NM_001975:exon9:c.G1030A:p.V344I	SNV	nonsynonymous SNV	131360		.	.	D	P	.	.
MC_102_3*	Inherited Homozygous	Both	14	31483548	31483548	G	A	GPR33	NM_001197184:exon2:c.C418T:p.R140X	SNV	stopgain	610118		.	.	.	.	.	.
MC_102_3*	Inherited Homozygous	Both	21	44637501	44637501	-	CC	KRTAP10-10	NM_181688:exon1:c.84_85insCC:p.C30Pfs*10	SNV	frameshift insertion	.	.	.	.	.	.	.	.
MC_102_3*	Inherited Homozygous	Both	5	96803548	96803548	G	-	ERAP1	NM_001040458:exon2:c.379delC:p.R127Vfs*48,ERAP1:NM_001198541:exon2:c.379delC:p.R127Vfs*48,ERAP1:NM_001349244:exon2:c.379delC:p.R127Vfs*48,ERAP1:NM_016442:exon2:c.379delC:p.R127Vfs*48	SNV	frameshift deletion	606832		.	.	.	.	.	.
MC_102_3*	Inherited Homozygous	Both	6	31356825	31356825	T	A	HLA-B	NM_005514:exon2:c.A206T:p.E69V	SNV	nonsynonymous SNV	142830	{Synovitis, chronic, susceptibility to} (3); {Abacavir hypersensitivity, susceptibility to} (3); {Spondyloarthropathy, susceptibility to, 1}, 106300 (3), Multifactorial; {Stevens-Johnson syndrome, susceptibility to}, 608579 (3); {Drug-induced liver injury due to flucloxacillin} (3); {Toxic epidermal necrolysis, susceptibility to}, 608579 (3)	Genetic Association	2	D	B	.	.
MC_103_3	Inherited Homozygous	Both	11	1100845	1100845	C	A	MUC2		SNV	unknown	610360		.	.	.	.	.	.
MC_103_3	Inherited Homozygous	Both	11	1102586	1102586	C	T	MUC2		SNV	unknown	610360		.	.	.	.	.	.
MC_103_3	Inherited Homozygous	Both	12	40490861	40490861	-	CAACTGGAC	MUC19		SNV	unknown	612170		.	.	.	.	.	.
MC_103_3	Inherited Homozygous	Both	12	51890884	51890884	C	G	ANKRD33	NM_001304460:exon4:c.C356G:p.T119S,ANKRD33:NM_001130015:exon5:c.C563G:p.T188S,ANKRD33:NM_182608:exon5:c.C938G:p.T313S,ANKRD33:NM_001304459:exon6:c.C626G:p.T209S	SNV	nonsynonymous SNV	.	.	.	.	D	P	.	.
MC_103_3	Compound Heterozygous	Mother	9	116425970	116425970	C	T	ASTN2	NM_001184734:exon8:c.G1057A:p.E353K,ASTN2:NM_198186:exon8:c.G1204A:p.E402K,ASTN2:NM_198187:exon8:c.G1057A:p.E353K,ASTN2:NM_198188:exon8:c.G1057A:p.E353K,ASTN2:NM_014010:exon22:c.G3748A:p.E1250K,ASTN2:NM_001365068:exon23:c.G3901A:p.E1301K,ASTN2:NM_001365069:exon23:c.G3889A:p.E1297K	SNV	nonsynonymous SNV	612856		Rare Single Gene Mutation, Genetic Association, Functional	2	T	P	.	.
MC_103_3	Compound Heterozygous	Father	9	116426065	116426065	C	T	ASTN2	NM_001184734:exon8:c.G962A:p.R321Q,ASTN2:NM_198186:exon8:c.G1109A:p.R370Q,ASTN2:NM_198187:exon8:c.G962A:p.R321Q,ASTN2:NM_198188:exon8:c.G962A:p.R321Q,ASTN2:NM_014010:exon22:c.G3653A:p.R1218Q,ASTN2:NM_001365068:exon23:c.G3806A:p.R1269Q,ASTN2:NM_001365069:exon23:c.G3794A:p.R1265Q	SNV	nonsynonymous SNV	612856		Rare Single Gene Mutation, Genetic Association, Functional	2	T	D	.	.
MC_104_3	X-Linked	Mother	X	152728157	152728157	G	C	CSAG1	NM_001102576:exon3:c.C84G:p.Y28X,CSAG1:NM_153478:exon4:c.C84G:p.Y28X	SNV	stopgain	300944		.	.	.	.	.	.
MC_104_3	X-Linked	Mother	X	27747287	27747287	A	-	DCAF8L2	NM_001353450:exon5:c.392delA:p.E131Gfs*35,DCAF8L2:NM_001353449:exon6:c.392delA:p.E131Gfs*35,DCAF8L2:NM_001353448:exon7:c.392delA:p.E131Gfs*35	SNV	frameshift deletion	.	.	.	.	.	.	.	.
MC_105_3	Inherited Homozygous	Both	15	22767914	22767914	T	C	GOLGA6L7		SNV	unknown	.	.	.	.	.	.	.	.
MC_105_3	Inherited Homozygous	Both	22	23766225	23766225	G	C	CHCHD10	NM_001301339:exon3:c.C333G:p.Y111X,CHCHD10:NM_213720:exon3:c.C312G:p.Y104X	SNV	stopgain	615903	?Myopathy, isolated mitochondrial, autosomal dominant, 616209 (3), Autosomal dominant; Spinal muscular atrophy, Jokela type, 615048 (3), Autosomal dominant; Frontotemporal dementia and/or amyotrophic lateral sclerosis 2, 615911 (3), Autosomal dominant	.	.	.	.	criteria_provided,_single_submitter	Uncertain_significance
MC_105_3	Inherited Homozygous	Both	6	43263232	43263232	G	T	TTBK1	NM_032538:exon13:c.G1868T:p.G623V	SNV	nonsynonymous SNV	619415		.	.	D	B	.	.
MC_106_3	Inherited Homozygous	Both	11	4923966	4923966	T	C	OR51G1	NM_001005237:exon1:c.A374G:p.Y125C	SNV	nonsynonymous SNV	.	.	.	.	D	B	.	.
MC_106_3	Inherited Homozygous	Both	17	41727813	41727813	C	G	HAP1	NM_001367459:exon8:c.G1320C:p.L440F,HAP1:NM_177977:exon8:c.G1224C:p.L408F	SNV	nonsynonymous SNV	609520	Dystonia 6, torsion, 602629 (3), Autosomal dominant	.	.	D	P	.	.
MC_106_3	Inherited Homozygous	Both	17	80090346	80090346	-	C	CCDC40	NM_001243342:exon18:c.3040_3041insC:p.R1014Tfs*80	SNV	frameshift insertion	613799	Ciliary dyskinesia, primary, 15, 613808 (3), Autosomal recessive	.	.	.	.	.	.
MC_106_3	Inherited Homozygous	Both	18	63712604	63712604	G	T	SERPINB11	NM_001291278:exon4:c.G268T:p.E90X,SERPINB11:NM_001370475:exon4:c.G268T:p.E90X,SERPINB11:NM_080475:exon5:c.G268T:p.E90X	SNV	stopgain	615682		.	.	.	.	.	.
MC_106_3	Inherited Homozygous	Both	6	24596298	24596298	G	T	KIAA0319	NM_001168376:exon2:c.C241A:p.P81T,KIAA0319:NM_001350404:exon2:c.C358A:p.P120T,KIAA0319:NM_001350406:exon2:c.C241A:p.P81T,KIAA0319:NM_001168375:exon3:c.C376A:p.P126T,KIAA0319:NM_001168377:exon3:c.C376A:p.P126T,KIAA0319:NM_001350403:exon3:c.C376A:p.P126T,KIAA0319:NM_001350405:exon3:c.C376A:p.P126T,KIAA0319:NM_001350407:exon3:c.C376A:p.P126T,KIAA0319:NM_001350408:exon3:c.C376A:p.P126T,KIAA0319:NM_01…	SNV	nonsynonymous SNV	613535		.	.	T	P	.	.
MC_106_4	Inherited Homozygous	Both	18	63712604	63712604	G	T	SERPINB11	NM_001291278:exon4:c.G268T:p.E90X,SERPINB11:NM_001370475:exon4:c.G268T:p.E90X,SERPINB11:NM_080475:exon5:c.G268T:p.E90X	SNV	stopgain	615682		.	.	.	.	.	.
MC_106_4	Inherited Homozygous	Both	6	31356772	31356772	T	G	HLA-B	NM_005514:exon2:c.A259C:p.N87H	SNV	nonsynonymous SNV	142830	{Synovitis, chronic, susceptibility to} (3); {Abacavir hypersensitivity, susceptibility to} (3); {Spondyloarthropathy, susceptibility to, 1}, 106300 (3), Multifactorial; {Stevens-Johnson syndrome, susceptibility to}, 608579 (3); {Drug-induced liver injury due to flucloxacillin} (3); {Toxic epidermal necrolysis, susceptibility to}, 608579 (3)	Genetic Association	2	D	P	.	.
MC_106_4	Inherited Homozygous	Both	6	32522151	32522151	A	C	HLA-DRB5	NM_002125:exon2:c.T124G:p.Y42D	SNV	nonsynonymous SNV	604776		.	.	T	P	.	.
MC_106_4	De novo	Neither	X	152652679	152652679	A	G	GABRQ	NM_018558:exon9:c.A1297G:p.S433G	SNV	nonsynonymous SNV	300349		.	.	.	P	.	.
MC_107_3	Inherited Homozygous	Both	19	54250975	54250975	G	-	LILRB5	NM_001304457:exon13:c.1797delC:p.T600Pfs*24	SNV	frameshift deletion	604814		.	.	.	.	.	.
MC_107_3	Inherited Homozygous	Both	22	25029315	25029315	A	G	KIAA1671	NM_001145206:exon1:c.A1316G:p.K439R	SNV	nonsynonymous SNV	.	.	.	.	D	P	.	.
MC_108_4	Inherited Homozygous	Both	13	49483497	49483497	A	C	SETDB2;SETDB2-PHF11	NM_001160308:exon10:c.A1416C:p.Q472H,SETDB2:NM_001320699:exon10:c.A1416C:p.Q472H,SETDB2-PHF11:NM_001320727:exon10:c.A1416C:p.Q472H,SETDB2:NM_031915:exon11:c.A1452C:p.Q484H	SNV	nonsynonymous SNV	607865		Rare Single Gene Mutation, Syndromic	2	D	P	.	.
MC_108_4	Compound Heterozygous	Mother	13	95599419	95599419	C	G	DZIP1	NM_014934:exon14:c.G1426C:p.A476P,DZIP1:NM_198968:exon15:c.G1483C:p.A495P	SNV	nonsynonymous SNV	617570	Polycystic kidney disease 5, 617610 (3), Autosomal recessive	.	.	T	P	.	.
MC_108_4	Compound Heterozygous	Father	13	95622420	95622420	C	A	DZIP1	NM_014934:exon9:c.G1033T:p.D345Y,DZIP1:NM_198968:exon9:c.G1033T:p.D345Y	SNV	nonsynonymous SNV	617570	Polycystic kidney disease 5, 617610 (3), Autosomal recessive	.	.	D	D	.	.
MC_108_4	Inherited Homozygous	Both	17	43071077	43071077	T	A	BRCA1	NM_007297:exon14:c.A4696T:p.S1566C,BRCA1:NM_007298:exon14:c.A1525T:p.S509C,BRCA1:NM_007294:exon15:c.A4837T:p.S1613C,BRCA1:NM_007299:exon15:c.A1525T:p.S509C,BRCA1:NM_007300:exon16:c.A4900T:p.S1634C	SNV	nonsynonymous SNV	113705	Fanconi anemia, complementation group S, 617883 (3), Autosomal recessive; {Breast-ovarian cancer, familial, 1}, 604370 (3), Multifactorial, Autosomal dominant; {Pancreatic cancer, susceptibility to, 4}, 614320 (3)	.	.	D	P	criteria_provided,_conflicting_interpretations	Conflicting_interpretations_of_pathogenicity
MC_108_4	Inherited Homozygous	Both	18	63712604	63712604	G	T	SERPINB11	NM_001291278:exon4:c.G268T:p.E90X,SERPINB11:NM_001370475:exon4:c.G268T:p.E90X,SERPINB11:NM_080475:exon5:c.G268T:p.E90X	SNV	stopgain	615682		.	.	.	.	.	.
MC_108_4	Inherited Homozygous	Both	22	15528913	15528913	C	T	OR11H1	NM_001005239:exon1:c.C755T:p.A252V	SNV	nonsynonymous SNV	.	.	.	.	D	D	.	.
MC_108_4	Inherited Homozygous	Both	6	31138724	31138724	-	C	PSORS1C1	NM_014068:exon5:c.112dupC:p.H40Pfs*3	SNV	frameshift insertion	613525		.	.	.	.	.	.
MC_108_5	Inherited Homozygous	Both	13	49483497	49483497	A	C	SETDB2;SETDB2-PHF11	NM_001160308:exon10:c.A1416C:p.Q472H,SETDB2:NM_001320699:exon10:c.A1416C:p.Q472H,SETDB2-PHF11:NM_001320727:exon10:c.A1416C:p.Q472H,SETDB2:NM_031915:exon11:c.A1452C:p.Q484H	SNV	nonsynonymous SNV	607865		Rare Single Gene Mutation, Syndromic	2	D	P	.	.
MC_108_5	Inherited Homozygous	Both	18	63712604	63712604	G	T	SERPINB11	NM_001291278:exon4:c.G268T:p.E90X,SERPINB11:NM_001370475:exon4:c.G268T:p.E90X,SERPINB11:NM_080475:exon5:c.G268T:p.E90X	SNV	stopgain	615682		.	.	.	.	.	.
MC_108_5	Compound Heterozygous	Mother	2	233636695	233636695	T	A	UGT1A10	NM_019075:exon1:c.T173A:p.V58D	SNV	nonsynonymous SNV	606435		.	.	D	D	.	.
MC_108_5	Compound Heterozygous	Father	2	233636784	233636784	C	T	UGT1A10	NM_019075:exon1:c.C262T:p.R88W	SNV	nonsynonymous SNV	606435		.	.	D	P	.	.
MC_108_5	Inherited Homozygous	Both	22	36191798	36191799	CT	-	APOL4	NM_145660:exon5:c.332_333del:p.E111Vfs*21,APOL4:NM_030643:exon6:c.323_324del:p.E108Vfs*21	Indel	frameshift deletion	607254	{Schizophrenia}, 181500 (1), Autosomal dominant	.	.	.	.	.	.
MC_109_3	Inherited Homozygous	Both	6	31356825	31356825	T	A	HLA-B	NM_005514:exon2:c.A206T:p.E69V	SNV	nonsynonymous SNV	142830	{Synovitis, chronic, susceptibility to} (3); {Abacavir hypersensitivity, susceptibility to} (3); {Spondyloarthropathy, susceptibility to, 1}, 106300 (3), Multifactorial; {Stevens-Johnson syndrome, susceptibility to}, 608579 (3); {Drug-induced liver injury due to flucloxacillin} (3); {Toxic epidermal necrolysis, susceptibility to}, 608579 (3)	Genetic Association	2	D	B	.	.
MC_109_3	Inherited Homozygous	Both	8	10608514	10608514	C	-	RP1L1	NM_178857:exon4:c.5584delG:p.E1862Rfs*13	SNV	frameshift deletion	608581	Occult macular dystrophy, 613587 (3), Autosomal dominant; Retinitis pigmentosa 88, 618826 (3), Autosomal recessive	.	.	.	.	.	.
MC_109_3	X-Linked	Mother	X	48058815	48058815	A	G	ZNF630	NM_001037735:exon5:c.T1627C:p.Y543H,ZNF630:NM_001190255:exon5:c.T1585C:p.Y529H,ZNF630:NM_001282201:exon5:c.T1627C:p.Y543H,ZNF630:NM_001282202:exon5:c.T1255C:p.Y419H	SNV	nonsynonymous SNV	300819		.	.	D	P	.	.
MC_110_3	Inherited Homozygous	Both	11	63143377	63143377	C	T	SLC22A24		SNV	.	611698		.	.	.	.	.	.
MC_110_3	Inherited Homozygous	Both	13	49483497	49483497	A	C	SETDB2;SETDB2-PHF11	NM_001160308:exon10:c.A1416C:p.Q472H,SETDB2:NM_001320699:exon10:c.A1416C:p.Q472H,SETDB2-PHF11:NM_001320727:exon10:c.A1416C:p.Q472H,SETDB2:NM_031915:exon11:c.A1452C:p.Q484H	SNV	nonsynonymous SNV	607865		Rare Single Gene Mutation, Syndromic	2	D	P	.	.
MC_110_3	Inherited Homozygous	Both	8	8318862	8318865	AGCC	-	PRAG1	NM_001080826:exon6:c.3510_3513del:p.A1171Pfs*47,PRAG1:NM_001369759:exon6:c.3510_3513del:p.A1171Pfs*47	Indel	frameshift deletion	617344		.	.	.	.	.	.
MC_110_3	X-Linked	Mother	X	15589385	15589385	G	A	ACE2	NM_001371415:exon5:c.C655T:p.R219C,ACE2:NM_021804:exon6:c.C655T:p.R219C	SNV	nonsynonymous SNV	605668		.	.	D	D	.	.
MC_110_3	X-Linked	Mother	X	54250099	54250099	G	A	WNK3	NM_001002838:exon16:c.C2608T:p.R870W,WNK3:NM_020922:exon16:c.C2608T:p.R870W	SNV	nonsynonymous SNV	300358		Rare Single Gene Mutation	2	D	D	.	.
MC_111_3	De novo	Neither	7	70766248	70766248	C	T	AUTS2	NM_001127231:exon9:c.C1603T:p.H535Y,AUTS2:NM_015570:exon9:c.C1603T:p.H535Y	SNV	nonsynonymous SNV	607270	Intellectual developmental disorder, autosomal dominant 26, 615834 (3), Autosomal dominant	Rare Single Gene Mutation, Syndromic, Genetic Association, Functional	1	D	D	criteria_provided,_single_submitter	Likely_pathogenic
MC_112_3*	Inherited Homozygous	Both	11	1099802	1099802	G	C	MUC2		SNV	unknown	610360		.	.	.	.	.	.
MC_112_3*	Inherited Homozygous	Both	11	1100782	1100782	T	C	MUC2		SNV	unknown	610360		.	.	.	.	.	.
MC_112_3*	Inherited Homozygous	Both	11	1100845	1100845	C	A	MUC2		SNV	unknown	610360		.	.	.	.	.	.
MC_112_3*	Inherited Homozygous	Both	11	1102586	1102586	C	T	MUC2		SNV	unknown	610360		.	.	.	.	.	.
MC_112_3*	Inherited Homozygous	Both	12	52473541	52473541	C	-	KRT6C	NM_173086:exon1:c.197delG:p.G66Afs*80	SNV	frameshift deletion	612315	Palmoplantar keratoderma, nonepidermolytic, focal or diffuse, 615735 (3), Autosomal dominant	.	.	.	.	.	.
MC_112_3*	De novo	Neither	12	57620980	57620980	G	C	SLC26A10	NM_133489:exon2:c.G278C:p.R93P	SNV	nonsynonymous SNV	.	.	.	.	D	P	.	.
MC_112_3*	Inherited Homozygous	Both	17	75093757	75093757	T	A	SLC16A5	NM_001369668:exon2:c.T121A:p.L41M,SLC16A5:NM_001271765:exon3:c.T121A:p.L41M,SLC16A5:NM_004695:exon3:c.T121A:p.L41M	SNV	nonsynonymous SNV	603879		.	.	D	D	.	.
MC_112_3*	Inherited Homozygous	Both	17	81647906	81647906	-	TAAC	TSPAN10	NM_031945:exon3:c.680_681insTAAC:p.C229*,TSPAN10:NM_001290212:exon4:c.794_795insTAAC:p.C267*	SNV	stopgain	.	.	.	.	.	.	.	.
MC_112_3*	Inherited Homozygous	Both	19	34943607	34943608	GT	-	ZNF30	NM_001099437:exon5:c.644_645del:p.S215Rfs*2,ZNF30:NM_001099438:exon5:c.644_645del:p.S215Rfs*2,ZNF30:NM_194325:exon5:c.641_642del:p.S214Rfs*2	Indel	frameshift deletion	612429		.	.	.	.	.	.
MC_112_3*	Inherited Homozygous	Both	19	54250975	54250975	G	-	LILRB5	NM_001304457:exon13:c.1797delC:p.T600Pfs*24	SNV	frameshift deletion	604814		.	.	.	.	.	.
MC_112_3*	Inherited Homozygous	Both	2	206177197	206177216	ATAGGAATAGTTTTCAAATT	-	GPR1	NM_001098199:exon3:c.32_51del:p.E11Gfs*10,GPR1:NM_001261454:exon3:c.32_51del:p.E11Gfs*10,GPR1:NM_001261455:exon3:c.32_51del:p.E11Gfs*10,GPR1:NM_005279:exon3:c.32_51del:p.E11Gfs*10,GPR1:NM_001261452:exon4:c.32_51del:p.E11Gfs*10,GPR1:NM_001261453:exon4:c.32_51del:p.E11Gfs*10	Indel	frameshift deletion	614269		.	.	.	.	.	.
MC_112_3*	Inherited Homozygous	Both	3	122923743	122923743	G	C	SEMA5B	NM_001256348:exon9:c.C972G:p.I324M,SEMA5B:NM_001031702:exon10:c.C1146G:p.I382M,SEMA5B:NM_001256346:exon10:c.C1146G:p.I382M,SEMA5B:NM_001256347:exon10:c.C1308G:p.I436M	SNV	nonsynonymous SNV	609298		.	.	D	D	.	.
MC_112_3*	Inherited Homozygous	Both	5	83539905	83539905	T	G	VCAN	NM_001164097:exon7:c.T3941G:p.F1314C,VCAN:NM_004385:exon8:c.T6902G:p.F2301C	SNV	nonsynonymous SNV	118661	Wagner syndrome 1, 143200 (3), Autosomal dominant	.	.	D	B	criteria_provided,_conflicting_interpretations	Conflicting_interpretations_of_pathogenicity
MC_112_3*	De novo	Neither	8	41933512	41933512	C	T	KAT6A	NM_006766:exon17:c.G4708A:p.D1570N	SNV	nonsynonymous SNV	601408	Arboleda-Tham syndrome, 616268 (3), Autosomal dominant	Rare Single Gene Mutation, Syndromic, Functional	2S	D	D	.	.
MC_112_3*	Inherited Homozygous	Both	9	137169756	137169778	GGCAGCGAGAGTGCCGAGCAGCT	-	LRRC26	NM_001013653:exon1:c.166_188del:p.S56Rfs*188	Indel	frameshift deletion	613505		.	.	.	.	.	.
MC_112_3*	Inherited Homozygous	Both	X	37675802	37675802	G	A	LANCL3	NM_001170331:exon5:c.G1252A:p.V418I	SNV	nonsynonymous SNV	.	.	.	.	D	P	.	.
MC_112_3*	X-Linked	Mother	X	37675802	37675802	G	A	LANCL3	NM_001170331:exon5:c.G1252A:p.V418I	SNV	nonsynonymous SNV	.	.	.	.	D	P	.	.
MC_113_3	Compound Heterozygous	Father	12	121229057	121229057	C	T	P2RX4	NM_001261397:exon8:c.C761T:p.T254I,P2RX4:NM_001261398:exon8:c.C842T:p.T281I,P2RX4:NM_002560:exon8:c.C842T:p.T281I,P2RX4:NM_001256796:exon9:c.C890T:p.T297I	SNV	nonsynonymous SNV	600846		.	.	T	P	.	.
MC_113_3	Compound Heterozygous	Mother	12	121233045	121233046	CT	-	P2RX4	NM_001261397:exon11:c.1012_1013del:p.Y339Lfs*7,P2RX4:NM_002560:exon11:c.1093_1094del:p.Y366Lfs*7,P2RX4:NM_001256796:exon12:c.1141_1142del:p.Y382Lfs*7	Indel	frameshift deletion	600846		.	.	.	.	.	.
MC_113_3	Inherited Homozygous	Both	19	34943607	34943608	GT	-	ZNF30	NM_001099437:exon5:c.644_645del:p.S215Rfs*2,ZNF30:NM_001099438:exon5:c.644_645del:p.S215Rfs*2,ZNF30:NM_194325:exon5:c.641_642del:p.S214Rfs*2	Indel	frameshift deletion	612429		.	.	.	.	.	.
MC_113_3	Inherited Homozygous	Both	3	75738575	75738575	G	A	ZNF717	NM_001128223:exon5:c.C1048T:p.R350C,ZNF717:NM_001290208:exon5:c.C1048T:p.R350C,ZNF717:NM_001290209:exon5:c.C898T:p.R300C,ZNF717:NM_001324027:exon5:c.C1048T:p.R350C	SNV	nonsynonymous SNV	618405		.	.	T	P	.	.
MC_113_3	Inherited Homozygous	Both	8	10610094	10610094	C	G	RP1L1	NM_178857:exon4:c.G4004C:p.G1335A	SNV	nonsynonymous SNV	608581	Occult macular dystrophy, 613587 (3), Autosomal dominant; Retinitis pigmentosa 88, 618826 (3), Autosomal recessive	.	.	D	B	.	.
MC_113_3	X-Linked	Mother	X	30250860	30250860	T	A	MAGEB1	NM_177404:exon2:c.T367A:p.Y123N,MAGEB1:NM_177415:exon3:c.T367A:p.Y123N,MAGEB1:NM_002363:exon4:c.T367A:p.Y123N	SNV	nonsynonymous SNV	300763		.	.	D	D	.	.
MC_113_3	X-Linked	Mother	X	75783601	75783601	A	T	MAGEE2	NM_138703:exon1:c.T1451A:p.M484K	SNV	nonsynonymous SNV	300760		.	.	D	B	.	.
MC_114_3	Inherited Homozygous	Both	11	56030783	56030783	G	A	OR5AS1	NM_001001921:exon1:c.G365A:p.R122H	SNV	nonsynonymous SNV	.	.	.	.	D	B	.	.
MC_114_3	X-Linked	Mother	X	136511157	136511157	G	T	HTATSF1	NM_014500:exon9:c.G1412T:p.C471F,HTATSF1:NM_001163280:exon10:c.G1412T:p.C471F	SNV	nonsynonymous SNV	300346		.	.	T	P	.	.
MC_115_4	Inherited Homozygous	Both	13	49483497	49483497	A	C	SETDB2;SETDB2-PHF11	NM_001160308:exon10:c.A1416C:p.Q472H,SETDB2:NM_001320699:exon10:c.A1416C:p.Q472H,SETDB2-PHF11:NM_001320727:exon10:c.A1416C:p.Q472H,SETDB2:NM_031915:exon11:c.A1452C:p.Q484H	SNV	nonsynonymous SNV	607865		Rare Single Gene Mutation, Syndromic	2	D	P	.	.
MC_115_4	Inherited Homozygous	Both	22	30495307	30495307	G	A	SEC14L4	NM_001161368:exon5:c.C370T:p.R124C,SEC14L4:NM_174977:exon5:c.C370T:p.R124C	SNV	nonsynonymous SNV	612825		.	.	D	D	.	.
MC_115_4	Inherited Homozygous	Both	9	133258116	133258116	G	A	ABO		SNV	unknown	110300	[Blood group, ABO system], 616093 (3)	.	.	.	.	criteria_provided,_single_submitter	Benign
MC_115_4	Inherited Homozygous	Both	9	133259833	133259833	G	A	ABO		SNV	unknown	110300	[Blood group, ABO system], 616093 (3)	.	.	.	.	.	.
MC_115_4	Inherited Homozygous	Both	9	133259834	133259834	C	T	ABO		SNV	unknown	110300	[Blood group, ABO system], 616093 (3)	.	.	.	.	.	.
MC_115_4	Inherited Homozygous	Both	9	133261367	133261367	C	A	ABO		SNV	unknown	110300	[Blood group, ABO system], 616093 (3)	.	.	.	.	criteria_provided,_single_submitter	Benign
MC_115_4	X-Linked	Mother	X	136348324	136348324	T	G	ADGRG4	NM_153834:exon6:c.T4618G:p.S1540A	SNV	nonsynonymous SNV	301085		.	.	D	D	.	.
MC_115_4	X-Linked	Mother	X	27747991	27747991	A	G	DCAF8L2	NM_001353450:exon5:c.A1096G:p.K366E,DCAF8L2:NM_001353449:exon6:c.A1096G:p.K366E,DCAF8L2:NM_001353448:exon7:c.A1096G:p.K366E	SNV	nonsynonymous SNV	.	.	.	.	.	P	.	.
MC_116_3	Inherited Homozygous	Both	11	396915	396915	C	G	PKP3	NM_007183:exon3:c.C414G:p.N138K,PKP3:NM_001303029:exon4:c.C459G:p.N153K	SNV	nonsynonymous SNV	101850	?Keratoderma, palmoplantar, punctate type 3, 101850 (2), Autosomal dominant	.	.	T	P	.	.
MC_116_3	De novo	Neither	2	74370632	74370632	A	T	DCTN1	NM_001135041:exon5:c.T635A:p.I212N,DCTN1:NM_023019:exon5:c.T635A:p.I212N,DCTN1:NM_001135040:exon7:c.T977A:p.I326N,DCTN1:NM_001190836:exon7:c.T926A:p.I309N,DCTN1:NM_001190837:exon9:c.T1016A:p.I339N,DCTN1:NM_004082:exon10:c.T1037A:p.I346N	SNV	nonsynonymous SNV	601143	Neuronopathy, distal hereditary motor, type VIIB, 607641 (3), Autosomal dominant; Perry syndrome, 168605 (3), Autosomal dominant; {Amyotrophic lateral sclerosis, susceptibility to}, 105400 (3), Autosomal dominant, Autosomal recessive	.	.	D	D	.	.
MC_116_3	Inherited Homozygous	Both	9	42189007	42189007	C	T	SPATA31A6	NM_001145196:exon4:c.C3305T:p.P1102L	SNV	nonsynonymous SNV	.	.	.	.	D	P	.	.
MC_116_4	De novo	Neither	12	1646012	1646013	TG	-	WNT5B	NM_030775:exon5:c.840_841del:p.V281Gfs*34,WNT5B:NM_032642:exon5:c.840_841del:p.V281Gfs*34	Indel	frameshift deletion	606361		.	.	.	.	.	.
MC_116_4	De novo	Neither	1	23441671	23441671	G	T	ASAP3	NM_001143778:exon7:c.C704A:p.A235E,ASAP3:NM_017707:exon8:c.C731A:p.A244E	SNV	nonsynonymous SNV	616594		.	.	D	D	.	.
MC_116_4	Inherited Homozygous	Both	12	52675459	52675459	T	C	KRT1	NM_006121:exon9:c.A1669G:p.S557G	SNV	nonsynonymous SNV	139350	Ichthyosis, annular epidermolytic 2, 620148 (3), Autosomal dominant; Palmoplantar keratoderma, nonepidermolytic, 600962 (3), Autosomal dominant; Epidermolytic hyperkeratosis 1, 113800 (3), Autosomal dominant, Autosomal recessive; Palmoplantar keratoderma, epidermolytic, 2, 620411 (3); Keratosis palmoplantaris striata III, 607654 (3); Ichthyosis histrix, Curth-Macklin type, 146590 (3), Autosomal d…	.	.	D	B	criteria_provided,_single_submitter	Likely_benign
MC_116_4	De novo	Neither	3	98133091	98133091	T	C	OR5H1	NM_001005338:exon1:c.T394C:p.Y132H	SNV	nonsynonymous SNV	.	.	.	.	D	D	.	.
MC_116_4	Inherited Homozygous	Both	5	126360447	126360474	CGGACCTGGAACTGTAAGTGACAGGTCT	-	GRAMD2B	NM_001146319:exon1:c.116_128del:p.D40Qfs*50	Indel	frameshift deletion	620182		.	.	.	.	.	.
MC_116_4	Inherited Homozygous	Both	5	96803548	96803548	G	-	ERAP1	NM_001040458:exon2:c.379delC:p.R127Vfs*48,ERAP1:NM_001198541:exon2:c.379delC:p.R127Vfs*48,ERAP1:NM_001349244:exon2:c.379delC:p.R127Vfs*48,ERAP1:NM_016442:exon2:c.379delC:p.R127Vfs*48	SNV	frameshift deletion	606832		.	.	.	.	.	.
MC_116_4	Inherited Homozygous	Both	9	42189007	42189007	C	T	SPATA31A6	NM_001145196:exon4:c.C3305T:p.P1102L	SNV	nonsynonymous SNV	.	.	.	.	D	P	.	.
MC_116_4	X-Linked	Mother	X	143884366	143884366	G	T	UBE2NL		SNV	unknown	.	.	.	.	.	.	.	.
MC_117_3	Compound Heterozygous	Mother	12	40486941	40486941	G	A	MUC19		SNV	unknown	612170		.	.	.	.	.	.
MC_117_3	Compound Heterozygous	Father	12	40525410	40525410	C	-	MUC19		SNV	unknown	612170		.	.	.	.	.	.
MC_117_3	Inherited Homozygous	Both	17	80090346	80090346	-	C	CCDC40	NM_001243342:exon18:c.3040_3041insC:p.R1014Tfs*80	SNV	frameshift insertion	613799	Ciliary dyskinesia, primary, 15, 613808 (3), Autosomal recessive	.	.	.	.	.	.
MC_117_3	Inherited Homozygous	Both	5	96803548	96803548	G	-	ERAP1	NM_001040458:exon2:c.379delC:p.R127Vfs*48,ERAP1:NM_001198541:exon2:c.379delC:p.R127Vfs*48,ERAP1:NM_001349244:exon2:c.379delC:p.R127Vfs*48,ERAP1:NM_016442:exon2:c.379delC:p.R127Vfs*48	SNV	frameshift deletion	606832		.	.	.	.	.	.
MC_117_3	Inherited Homozygous	Both	7	139454125	139454125	T	-	KLRG2	NM_198508:exon4:c.1095delA:p.L366Sfs*67	SNV	frameshift deletion	.	.	.	.	.	.	.	.
MC_117_3	X-Linked	Mother	X	143629851	143629851	C	T	SLITRK4	NM_001184749:exon2:c.G1258A:p.V420I,SLITRK4:NM_001184750:exon2:c.G1258A:p.V420I,SLITRK4:NM_173078:exon2:c.G1258A:p.V420I	SNV	nonsynonymous SNV	300562		.	.	D	B	.	.
MC_117_3	X-Linked	Mother	X	151744343	151744343	C	T	CNGA2	NM_005140:exon7:c.C1840T:p.R614C	SNV	nonsynonymous SNV	300338		.	.	D	B	.	.
MC_117_3	X-Linked	Mother	X	31121880	31121880	T	A	DMD	NM_004018:exon16:c.A1822T:p.M608L,DMD:NM_004016:exon17:c.A1861T:p.M621L,DMD:NM_004023:exon31:c.A3355T:p.M1119L,DMD:NM_004022:exon34:c.A3646T:p.M1216L,DMD:NM_004021:exon35:c.A3685T:p.M1229L	SNV	nonsynonymous SNV	612048	Arrhythmogenic right ventricular dysplasia 5, 604400 (3), Autosomal dominant; Auditory neuropathy, autosomal dominant 3, 619832 (3), Autosomal dominant; Emery-Dreifuss muscular dystrophy 7, AD, 614302 (3), Autosomal dominant	Rare Single Gene Mutation, Syndromic, Genetic Association	S	D	P	.	.
MC_117_3	X-Linked	Mother	X	38122092	38122092	T	G	SYTL5	NM_001163334:exon15:c.T1784G:p.F595C,SYTL5:NM_138780:exon15:c.T1718G:p.F573C,SYTL5:NM_001163335:exon16:c.T1718G:p.F573C	SNV	nonsynonymous SNV	.	.	.	.	T	P	.	.
MC_117_3	X-Linked	Mother	X	49065538	49065538	G	T	CCDC120	NM_001163321:exon8:c.G872T:p.S291I,CCDC120:NM_001163322:exon8:c.G731T:p.S244I,CCDC120:NM_001163323:exon8:c.G731T:p.S244I,CCDC120:NM_001271835:exon8:c.G767T:p.S256I,CCDC120:NM_001271836:exon8:c.G767T:p.S256I,CCDC120:NM_033626:exon8:c.G767T:p.S256I	SNV	nonsynonymous SNV	300947		.	.	D	D	.	.
MC_117_3	X-Linked	Mother	X	55003032	55003032	C	T	APEX2	NM_014481:exon4:c.C493T:p.P165S	SNV	nonsynonymous SNV	300773		.	.	D	D	.	.
MC_117_4	Compound Heterozygous	Mother	12	40486941	40486941	G	A	MUC19		SNV	unknown	612170		.	.	.	.	.	.
MC_117_4	Compound Heterozygous	Father	12	40525410	40525410	C	-	MUC19		SNV	unknown	612170		.	.	.	.	.	.
MC_117_4	Inherited Homozygous	Both	17	80090346	80090346	-	C	CCDC40	NM_001243342:exon18:c.3040_3041insC:p.R1014Tfs*80	SNV	frameshift insertion	613799	Ciliary dyskinesia, primary, 15, 613808 (3), Autosomal recessive	.	.	.	.	.	.
MC_117_4	Inherited Homozygous	Both	5	96803548	96803548	G	-	ERAP1	NM_001040458:exon2:c.379delC:p.R127Vfs*48,ERAP1:NM_001198541:exon2:c.379delC:p.R127Vfs*48,ERAP1:NM_001349244:exon2:c.379delC:p.R127Vfs*48,ERAP1:NM_016442:exon2:c.379delC:p.R127Vfs*48	SNV	frameshift deletion	606832		.	.	.	.	.	.
MC_117_4	Inherited Homozygous	Both	7	139454125	139454125	T	-	KLRG2	NM_198508:exon4:c.1095delA:p.L366Sfs*67	SNV	frameshift deletion	.	.	.	.	.	.	.	.
MC_117_4	X-Linked	Mother	X	143629851	143629851	C	T	SLITRK4	NM_001184749:exon2:c.G1258A:p.V420I,SLITRK4:NM_001184750:exon2:c.G1258A:p.V420I,SLITRK4:NM_173078:exon2:c.G1258A:p.V420I	SNV	nonsynonymous SNV	300562		.	.	D	B	.	.
MC_117_4	X-Linked	Mother	X	151744343	151744343	C	T	CNGA2	NM_005140:exon7:c.C1840T:p.R614C	SNV	nonsynonymous SNV	300338		.	.	D	B	.	.
MC_117_4	X-Linked	Mother	X	31121880	31121880	T	A	DMD	NM_004018:exon16:c.A1822T:p.M608L,DMD:NM_004016:exon17:c.A1861T:p.M621L,DMD:NM_004023:exon31:c.A3355T:p.M1119L,DMD:NM_004022:exon34:c.A3646T:p.M1216L,DMD:NM_004021:exon35:c.A3685T:p.M1229L	SNV	nonsynonymous SNV	612048	Arrhythmogenic right ventricular dysplasia 5, 604400 (3), Autosomal dominant; Auditory neuropathy, autosomal dominant 3, 619832 (3), Autosomal dominant; Emery-Dreifuss muscular dystrophy 7, AD, 614302 (3), Autosomal dominant	Rare Single Gene Mutation, Syndromic, Genetic Association	S	D	P	.	.
MC_117_4	X-Linked	Mother	X	49065538	49065538	G	T	CCDC120	NM_001163321:exon8:c.G872T:p.S291I,CCDC120:NM_001163322:exon8:c.G731T:p.S244I,CCDC120:NM_001163323:exon8:c.G731T:p.S244I,CCDC120:NM_001271835:exon8:c.G767T:p.S256I,CCDC120:NM_001271836:exon8:c.G767T:p.S256I,CCDC120:NM_033626:exon8:c.G767T:p.S256I	SNV	nonsynonymous SNV	300947		.	.	D	D	.	.
MC_117_4	X-Linked	Mother	X	55003032	55003032	C	T	APEX2	NM_014481:exon4:c.C493T:p.P165S	SNV	nonsynonymous SNV	300773		.	.	D	D	.	.
MC_118_3	Inherited Homozygous	Both	8	141467464	141467464	G	-	MROH5		SNV	unknown	.	.	.	.	.	.	.	.
MC_118_3	Inherited Homozygous	Both	8	8318862	8318865	AGCC	-	PRAG1	NM_001080826:exon6:c.3510_3513del:p.A1171Pfs*47,PRAG1:NM_001369759:exon6:c.3510_3513del:p.A1171Pfs*47	Indel	frameshift deletion	617344		.	.	.	.	.	.
MC_118_3	X-Linked	Mother	X	68053801	68053801	T	C	OPHN1	NM_002547:exon22:c.A2168G:p.D723G	SNV	nonsynonymous SNV	300127	Intellectual developmental disorder, X-linked syndromic, Billuart type, 300486 (3), X-linked recessive	Rare Single Gene Mutation, Syndromic	2	D	D	criteria_provided,_single_submitter	Uncertain_significance
MC_119_4	Compound Heterozygous	Father	10	94132190	94132190	G	T	PLCE1	NM_001165979:exon2:c.G299T:p.R100I,PLCE1:NM_001288989:exon3:c.G1223T:p.R408I,PLCE1:NM_016341:exon3:c.G1223T:p.R408I	SNV	nonsynonymous SNV	608414	Nephrotic syndrome, type 3, 610725 (3), Autosomal recessive	.	.	D	B	no_assertion_criteria_provided	Likely_pathogenic
MC_119_4	Compound Heterozygous	Mother	10	94171182	94171182	C	T	PLCE1	NM_001165979:exon3:c.C571T:p.R191C,PLCE1:NM_001288989:exon4:c.C1495T:p.R499C,PLCE1:NM_016341:exon4:c.C1495T:p.R499C	SNV	nonsynonymous SNV	608414	Nephrotic syndrome, type 3, 610725 (3), Autosomal recessive	.	.	D	D	criteria_provided,_multiple_submitters,_no_conflicts	Uncertain_significance
MC_119_4	Inherited Homozygous	Both	22	15528913	15528913	C	T	OR11H1	NM_001005239:exon1:c.C755T:p.A252V	SNV	nonsynonymous SNV	.	.	.	.	D	D	.	.
MC_120_3	Inherited Homozygous	Both	11	4923966	4923966	T	C	OR51G1	NM_001005237:exon1:c.A374G:p.Y125C	SNV	nonsynonymous SNV	.	.	.	.	D	B	.	.
MC_120_3	Inherited Homozygous	Both	13	113084912	113084912	T	G	MCF2L	NM_001366645:exon17:c.T1968G:p.Y656X,MCF2L:NM_001366646:exon17:c.T1968G:p.Y656X,MCF2L:NM_001112732:exon19:c.T2082G:p.Y694X,MCF2L:NM_001320815:exon19:c.T2076G:p.Y692X,MCF2L:NM_001320816:exon19:c.T2094G:p.Y698X,MCF2L:NM_001320817:exon19:c.T2076G:p.Y692X,MCF2L:NM_001366644:exon19:c.T1995G:p.Y665X,MCF2L:NM_024979:exon19:c.T2076G:p.Y692X	SNV	stopgain	619946		.	.	.	.	.	.
MC_120_3	Inherited Homozygous	Both	17	41727813	41727813	C	G	HAP1	NM_001367459:exon8:c.G1320C:p.L440F,HAP1:NM_177977:exon8:c.G1224C:p.L408F	SNV	nonsynonymous SNV	609520	Dystonia 6, torsion, 602629 (3), Autosomal dominant	.	.	D	P	.	.
MC_120_3	Inherited Homozygous	Both	17	80090346	80090346	-	C	CCDC40	NM_001243342:exon18:c.3040_3041insC:p.R1014Tfs*80	SNV	frameshift insertion	613799	Ciliary dyskinesia, primary, 15, 613808 (3), Autosomal recessive	.	.	.	.	.	.
MC_120_3	Compound Heterozygous	Mother	19	13808924	13808924	G	T	ZSWIM4	NM_001367834:exon4:c.G801T:p.Q267H,ZSWIM4:NM_023072:exon4:c.G801T:p.Q267H	SNV	nonsynonymous SNV	.	.	.	.	T	P	.	.
MC_120_3	Compound Heterozygous	Father	19	13823465	13823465	G	A	ZSWIM4	NM_023072:exon10:c.G1829A:p.C610Y,ZSWIM4:NM_001367834:exon11:c.G2180A:p.C727Y	SNV	nonsynonymous SNV	.	.	.	.	T	D	.	.
MC_120_3	Inherited Homozygous	Both	19	44846533	44846533	G	A	NECTIN2	NM_001042724:exon1:c.G8A:p.R3Q,NECTIN2:NM_002856:exon1:c.G8A:p.R3Q	SNV	nonsynonymous SNV	600798		.	.	D	B	.	.
MC_120_3	Inherited Homozygous	Both	19	52582871	52582871	C	T	ZNF701	NM_018260:exon4:c.C812T:p.T271M,ZNF701:NM_001172655:exon5:c.C1010T:p.T337M	SNV	nonsynonymous SNV	.	.	.	.	D	B	.	.
MC_120_3	Inherited Homozygous	Both	3	122923743	122923743	G	C	SEMA5B	NM_001256348:exon9:c.C972G:p.I324M,SEMA5B:NM_001031702:exon10:c.C1146G:p.I382M,SEMA5B:NM_001256346:exon10:c.C1146G:p.I382M,SEMA5B:NM_001256347:exon10:c.C1308G:p.I436M	SNV	nonsynonymous SNV	609298		.	.	D	D	.	.
MC_120_3	Inherited Homozygous	Both	5	96803548	96803548	G	-	ERAP1	NM_001040458:exon2:c.379delC:p.R127Vfs*48,ERAP1:NM_001198541:exon2:c.379delC:p.R127Vfs*48,ERAP1:NM_001349244:exon2:c.379delC:p.R127Vfs*48,ERAP1:NM_016442:exon2:c.379delC:p.R127Vfs*48	SNV	frameshift deletion	606832		.	.	.	.	.	.
MC_120_3	Compound Heterozygous	Mother	6	156778045	156778045	C	T	ARID1B	NM_001346813:exon1:c.C116T:p.S39F,ARID1B:NM_017519:exon1:c.C116T:p.S39F,ARID1B:NM_020732:exon1:c.C116T:p.S39F	SNV	nonsynonymous SNV	605393	Intellectual developmental disorder, autosomal recessive 65, 618109 (3), Autosomal recessive	Rare Single Gene Mutation, Syndromic, Functional	1S	D	.	.	.
MC_120_3	Compound Heterozygous	Father	6	157201357	157201357	C	G	ARID1B	NM_001363725:exon16:c.C2633G:p.P878R,ARID1B:NM_017519:exon17:c.C4724G:p.P1575R,ARID1B:NM_001346813:exon18:c.C4883G:p.P1628R,ARID1B:NM_020732:exon18:c.C4763G:p.P1588R	SNV	nonsynonymous SNV	605393	Intellectual developmental disorder, autosomal recessive 65, 618109 (3), Autosomal recessive	Rare Single Gene Mutation, Syndromic, Functional	1S	D	P	.	.
MC_120_3	Inherited Homozygous	Both	7	99672916	99672916	T	C	CYP3A5		SNV	.	605325	{Hypertension, salt-sensitive essential, susceptibility to}, 145500 (3), Multifactorial	.	.	.	.	.	.
MC_120_3	X-Linked	Mother	X	48814732	48814732	G	A	HDAC6	NM_001321226:exon12:c.G991A:p.A331T,HDAC6:NM_001321227:exon12:c.G991A:p.A331T,HDAC6:NM_001321228:exon12:c.G991A:p.A331T,HDAC6:NM_001321229:exon12:c.G991A:p.A331T,HDAC6:NM_006044:exon12:c.G991A:p.A331T,HDAC6:NM_001321225:exon13:c.G1033A:p.A345T	SNV	nonsynonymous SNV	300272	?Chondrodysplasia with platyspondyly, distinctive brachydactyly, hydrocephaly, and microphthalmia, 300863 (3), X-linked dominant	.	.	D	D	.	.
MC_121_3	Inherited Homozygous	Both	5	126360447	126360474	CGGACCTGGAACTGTAAGTGACAGGTCT	-	GRAMD2B	NM_001146319:exon1:c.116_128del:p.D40Qfs*50	Indel	frameshift deletion	620182		.	.	.	.	.	.
MC_121_3	Inherited Homozygous	Both	9	65737974	65737974	G	T	FOXD4L4	NM_199244:exon1:c.G829T:p.V277F	SNV	nonsynonymous SNV	611085		.	.	D	B	.	.
MC_121_4	Inherited Homozygous	Both	3	195780501	195780501	C	A	MUC4	NM_018406:exon2:c.G11079T:p.Q3693H	SNV	nonsynonymous SNV	158372		Rare Single Gene Mutation	2	D	.	.	.
MC_121_4	Inherited Homozygous	Both	7	72728896	72728896	C	T	TYW1B	NM_001145440:exon9:c.G1118A:p.W373X	SNV	stopgain	.	.	.	.	.	.	.	.
MC_122_3	Inherited Homozygous	Both	11	124250452	124250452	C	G	OR8G1	NM_001002905:exon1:c.C777G:p.Y259X	SNV	stopgain	.	.	.	.	.	.	.	.
MC_122_3	Inherited Homozygous	Both	12	52675459	52675459	T	C	KRT1	NM_006121:exon9:c.A1669G:p.S557G	SNV	nonsynonymous SNV	139350	Ichthyosis, annular epidermolytic 2, 620148 (3), Autosomal dominant; Palmoplantar keratoderma, nonepidermolytic, 600962 (3), Autosomal dominant; Epidermolytic hyperkeratosis 1, 113800 (3), Autosomal dominant, Autosomal recessive; Palmoplantar keratoderma, epidermolytic, 2, 620411 (3); Keratosis palmoplantaris striata III, 607654 (3); Ichthyosis histrix, Curth-Macklin type, 146590 (3), Autosomal d…	.	.	D	B	criteria_provided,_single_submitter	Likely_benign
MC_122_3	Inherited Homozygous	Both	16	10694549	10694549	G	A	TEKT5	NM_144674:exon1:c.C325T:p.R109W	SNV	nonsynonymous SNV	618686		.	.	D	D	.	.
MC_122_3	De novo	Neither	17	4902013	4902013	G	A	CHRNE	NM_000080:exon5:c.C419T:p.P140L	SNV	nonsynonymous SNV	100725	Myasthenic syndrome, congenital, 4A, slow-channel, 605809 (3), Autosomal dominant, Autosomal recessive; Myasthenic syndrome, congenital, 4C, associated with acetylcholine receptor deficiency, 608931 (3), Autosomal recessive; Myasthenic syndrome, congenital, 4B, fast-channel, 616324 (3), Autosomal recessive	.	.	D	D	.	.
MC_122_3	Inherited Homozygous	Both	19	54819964	54819964	C	A	KIR3DL1;KIR3DS1;LOC112268355	NM_001282171:exon2:c.C286A:p.P96T,KIR3DS1:NM_001282170:exon3:c.C322A:p.P108T,KIR3DS1:NM_001083539:exon4:c.C607A:p.P203T,KIR3DL1:NM_001322168:exon4:c.C607A:p.P203T,LOC112268355:NM_001368254:exon4:c.C607A:p.P203T,KIR3DL1:NM_013289:exon4:c.C607A:p.P203T	SNV	nonsynonymous SNV	604946	{AIDS, delayed/rapid progression to}, 609423 (3)	.	.	D	D	.	.
MC_122_3	Inherited Homozygous	Both	19	57492212	57492212	G	A	ZNF419		SNV	.	617410		.	.	.	.	.	.
MC_123_5	Inherited Homozygous	Both	11	118535615	118535615	G	C	TMEM25	NM_001318755:exon9:c.G1132C:p.V378L	SNV	nonsynonymous SNV	617615		.	.	D	B	.	.
MC_123_5	Inherited Homozygous	Both	20	18465380	18465380	-	TA	DZANK1		SNV	.	.	.	.	.	.	.	.	.
MC_123_5	Inherited Homozygous	Both	7	139454125	139454125	T	-	KLRG2	NM_198508:exon4:c.1095delA:p.L366Sfs*67	SNV	frameshift deletion	.	.	.	.	.	.	.	.
MC_123_5	Inherited Homozygous	Both	8	11853379	11853379	G	T	CTSB	NM_001908:exon2:c.C76A:p.L26M,CTSB:NM_147781:exon3:c.C76A:p.L26M,CTSB:NM_147782:exon3:c.C76A:p.L26M,CTSB:NM_147783:exon3:c.C76A:p.L26M,CTSB:NM_147780:exon4:c.C76A:p.L26M	SNV	nonsynonymous SNV	116810	Keratolytic winter erythema, 148370 (4), Autosomal dominant	.	.	D	P	.	.
MC_123_5	X-Linked	Mother	X	120431414	120431414	A	G	LAMP2	NM_002294:exon9:c.T1142C:p.V381A	SNV	nonsynonymous SNV	309060	Danon disease, 300257 (3), X-linked dominant	.	.	D	D	criteria_provided,_conflicting_interpretations	Conflicting_interpretations_of_pathogenicity
MC_124_6	De novo	Neither	13	114324638	114324638	G	T	CHAMP1	NM_001164144:exon3:c.G796T:p.E266X,CHAMP1:NM_001164145:exon3:c.G796T:p.E266X,CHAMP1:NM_032436:exon3:c.G796T:p.E266X	SNV	stopgain	616327	Neurodevelopmental disorder with hypotonia, impaired language, and dysmorphic features, 616579 (3), Autosomal dominant	Rare Single Gene Mutation, Syndromic, Functional	1S	.	.	.	.
MC_124_6	Inherited Homozygous	Both	15	40407806	40407807	TT	-	IVD	NM_001354599:exon2:c.315_316del:p.F106Sfs*66,IVD:NM_001354600:exon2:c.315_316del:p.F106Sfs*66	Indel	frameshift deletion	607036	Isovaleric acidemia, 243500 (3), Autosomal recessive	.	.	.	.	.	.
MC_124_6	X-Linked	Mother	X	150732584	150732584	C	T	MTMR1	NM_001306145:exon9:c.C910T:p.R304C,MTMR1:NM_001353993:exon9:c.C628T:p.R210C,MTMR1:NM_001353996:exon9:c.C628T:p.R210C,MTMR1:NM_003828:exon9:c.C910T:p.R304C,MTMR1:NM_001306144:exon10:c.C934T:p.R312C,MTMR1:NM_001353990:exon10:c.C961T:p.R321C,MTMR1:NM_001353991:exon10:c.C628T:p.R210C,MTMR1:NM_001353994:exon10:c.C628T:p.R210C,MTMR1:NM_001353995:exon10:c.C628T:p.R210C,MTMR1:NM_001353992:exon11:c.C628T:…	SNV	nonsynonymous SNV	611089	{Centronuclear myopathy, autosomal, modifier of}, 160150 (3), Autosomal dominant	.	.	D	D	.	.
MC_124_6	X-Linked	Mother	X	152991384	152991385	GT	-	PNMA5	NM_001103150:exon2:c.214_215del:p.T72Cfs*25,PNMA5:NM_052926:exon2:c.214_215del:p.T72Cfs*25,PNMA5:NM_001103151:exon3:c.214_215del:p.T72Cfs*25,PNMA5:NM_001184924:exon4:c.214_215del:p.T72Cfs*25	Indel	frameshift deletion	300916		.	.	.	.	.	.
MC_125_3	Inherited Homozygous	Both	11	18465727	18465727	G	T	LDHAL6A	NM_144972:exon3:c.G335T:p.R112L,LDHAL6A:NM_001144071:exon4:c.G335T:p.R112L	SNV	nonsynonymous SNV	618928		.	.	D	D	.	.
MC_125_3	Inherited Homozygous	Both	12	40489823	40489823	T	C	MUC19		SNV	unknown	612170		.	.	.	.	.	.
MC_125_3	Inherited Homozygous	Both	12	40489827	40489827	C	T	MUC19		SNV	unknown	612170		.	.	.	.	.	.
MC_125_3	Inherited Homozygous	Both	12	40489834	40489834	G	A	MUC19		SNV	unknown	612170		.	.	.	.	.	.
MC_125_3	Inherited Homozygous	Both	9	137169756	137169778	GGCAGCGAGAGTGCCGAGCAGCT	-	LRRC26	NM_001013653:exon1:c.166_188del:p.S56Rfs*188	Indel	frameshift deletion	613505		.	.	.	.	.	.
MC_125_4	De novo	Neither	16	29694948	29694948	G	A	QPRT	NM_014298:exon2:c.G298A:p.G100R	SNV	nonsynonymous SNV	606248		.	.	D	D	.	.
MC_125_4	Inherited Homozygous	Both	22	36191798	36191799	CT	-	APOL4	NM_145660:exon5:c.332_333del:p.E111Vfs*21,APOL4:NM_030643:exon6:c.323_324del:p.E108Vfs*21	Indel	frameshift deletion	607254	{Schizophrenia}, 181500 (1), Autosomal dominant	.	.	.	.	.	.
MC_125_4	X-Linked	Mother	X	37009783	37009783	G	T	FAM47C	NM_001013736:exon1:c.G1373T:p.R458L	SNV	nonsynonymous SNV	301067		.	.	T	P	.	.
MC_126_3	Inherited Homozygous	Both	12	132786789	132786790	TG	-	GOLGA3		Indel	.	602581		.	.	.	.	.	.
MC_126_3	Compound Heterozygous	Mother	13	23337512	23337512	T	C	SACS	NM_001278055:exon8:c.A5923G:p.K1975E,SACS:NM_014363:exon10:c.A6364G:p.K2122E	SNV	nonsynonymous SNV	604490	Spastic ataxia, Charlevoix-Saguenay type, 270550 (3), Autosomal recessive	.	.	D	D	criteria_provided,_single_submitter	Uncertain_significance
MC_126_3	Compound Heterozygous	Father	13	23355640	23355640	G	T	SACS	NM_001278055:exon6:c.C531A:p.D177E,SACS:NM_014363:exon8:c.C972A:p.D324E	SNV	nonsynonymous SNV	604490	Spastic ataxia, Charlevoix-Saguenay type, 270550 (3), Autosomal recessive	.	.	T	P	criteria_provided,_single_submitter	Likely_benign
MC_126_3	Inherited Homozygous	Both	17	67108550	67108550	T	A	HELZ	NM_001330447:exon30:c.A4669T:p.R1557W,HELZ:NM_014877:exon30:c.A4666T:p.R1556W	SNV	nonsynonymous SNV	606699		.	.	D	D	.	.
MC_126_3	Inherited Homozygous	Both	21	44637501	44637501	-	CC	KRTAP10-10	NM_181688:exon1:c.84_85insCC:p.C30Pfs*10	SNV	frameshift insertion	.	.	.	.	.	.	.	.
MC_126_3	Compound Heterozygous	Father	2	178539213	178539213	C	T	TTN	NM_003319:exon181:c.G71527A:p.D23843N,TTN:NM_133432:exon182:c.G71902A:p.D23968N,TTN:NM_133437:exon182:c.G72103A:p.D24035N,TTN:NM_133378:exon302:c.G91018A:p.D30340N,TTN:NM_001256850:exon303:c.G93799A:p.D31267N,TTN:NM_001267550:exon353:c.G98722A:p.D32908N	SNV	nonsynonymous SNV	615100		Rare Single Gene Mutation, Syndromic	2S	T	D	.	.
MC_126_3	Compound Heterozygous	Mother	2	178601670	178601670	C	T	TTN	NM_003319:exon114:c.G28225A:p.V9409I,TTN:NM_133432:exon115:c.G28600A:p.V9534I,TTN:NM_133437:exon115:c.G28801A:p.V9601I,TTN:NM_133378:exon235:c.G47716A:p.V15906I,TTN:NM_001256850:exon236:c.G50497A:p.V16833I,TTN:NM_001267550:exon286:c.G55420A:p.V18474I	SNV	nonsynonymous SNV	615100		Rare Single Gene Mutation, Syndromic	2S	T	D	criteria_provided,_single_submitter	Likely_benign
MC_126_3	Compound Heterozygous	Mother	2	178610270	178610270	G	A	TTN	NM_003319:exon99:c.C24061T:p.R8021C,TTN:NM_133432:exon100:c.C24436T:p.R8146C,TTN:NM_133437:exon100:c.C24637T:p.R8213C,TTN:NM_133378:exon220:c.C43552T:p.R14518C,TTN:NM_001256850:exon221:c.C46333T:p.R15445C,TTN:NM_001267550:exon271:c.C51256T:p.R17086C	SNV	nonsynonymous SNV	615100		Rare Single Gene Mutation, Syndromic	2S	D	D	criteria_provided,_single_submitter	Likely_benign
MC_126_3	Compound Heterozygous	Mother	2	178751754	178751754	C	T	TTN	NM_133379:exon46:c.G10646A:p.R3549H	SNV	nonsynonymous SNV	615100		Rare Single Gene Mutation, Syndromic	2S	D	D	criteria_provided,_conflicting_interpretations	Conflicting_interpretations_of_pathogenicity
MC_126_3	Compound Heterozygous	Mother	2	178766435	178766435	C	T	TTN	NM_003319:exon40:c.G9511A:p.E3171K,TTN:NM_133432:exon40:c.G9511A:p.E3171K,TTN:NM_133437:exon40:c.G9511A:p.E3171K,TTN:NM_001256850:exon41:c.G9649A:p.E3217K,TTN:NM_001267550:exon41:c.G9649A:p.E3217K,TTN:NM_133378:exon41:c.G9649A:p.E3217K,TTN:NM_133379:exon41:c.G9649A:p.E3217K	SNV	nonsynonymous SNV	615100		Rare Single Gene Mutation, Syndromic	2S	T	P	.	.
MC_126_3	Compound Heterozygous	Father	3	112113049	112113049	G	A	C3orf52	NM_024616:exon5:c.G553A:p.E185K	SNV	nonsynonymous SNV	611956	Hypotrichosis 15, 620177 (3), Autosomal recessive	.	.	T	D	.	.
MC_126_3	Compound Heterozygous	Mother	3	112116760	112116760	A	-	C3orf52	NM_001171747:exon4:c.515delA:p.Q172fs	SNV	frameshift deletion	611956	Hypotrichosis 15, 620177 (3), Autosomal recessive	.	.	.	.	.	.
MC_126_3	Inherited Homozygous	Both	7	99672916	99672916	T	C	CYP3A5		SNV	.	605325	{Hypertension, salt-sensitive essential, susceptibility to}, 145500 (3), Multifactorial	.	.	.	.	.	.
MC_126_3	X-Linked	Mother	X	106865871	106865871	G	A	TBC1D8B	NM_017752:exon16:c.G2500A:p.E834K	SNV	nonsynonymous SNV	301027	Nephrotic syndrome, type 20, 301028 (3), X-linked	.	.	D	P	.	.
MC_126_3	X-Linked	Mother	X	54455715	54455715	G	A	FGD1	NM_004463:exon11:c.C1912T:p.R638C	SNV	nonsynonymous SNV	300546	Intellectual developmental disorder, X-linked syndromic 16, 305400 (3), X-linked recessive; Aarskog-Scott syndrome, 305400 (3), X-linked recessive	.	.	D	B	.	.
MC_127_3	Inherited Homozygous	Both	2	119680939	119680939	G	T	TMEM177	NM_001105198:exon2:c.G86T:p.G29V,TMEM177:NM_001105199:exon2:c.G86T:p.G29V,TMEM177:NM_030577:exon2:c.G86T:p.G29V	SNV	nonsynonymous SNV	.	.	.	.	D	P	.	.
MC_128_4	Inherited Homozygous	Both	19	54250975	54250975	G	-	LILRB5	NM_001304457:exon13:c.1797delC:p.T600Pfs*24	SNV	frameshift deletion	604814		.	.	.	.	.	.
MC_128_4	Inherited Homozygous	Both	5	126360447	126360474	CGGACCTGGAACTGTAAGTGACAGGTCT	-	GRAMD2B	NM_001146319:exon1:c.116_128del:p.D40Qfs*50	Indel	frameshift deletion	620182		.	.	.	.	.	.
MC_128_4	Compound Heterozygous	Father	6	30704321	30704321	G	A	MDC1	NM_014641:exon10:c.C4862T:p.P1621L	SNV	nonsynonymous SNV	605548		.	.	T	P	.	.
MC_128_4	Compound Heterozygous	Mother	6	30704870	30704870	T	A	MDC1	NM_014641:exon10:c.A4313T:p.N1438I	SNV	nonsynonymous SNV	605548		.	.	T	P	.	.
MC_128_4	X-Linked	Mother	X	152701010	152701010	G	C	MAGEA3	NM_005362:exon3:c.G178C:p.D60H	SNV	nonsynonymous SNV	300174		.	.	T	P	.	.
MC_128_4	X-Linked	Mother	X	152728157	152728157	G	C	CSAG1	NM_001102576:exon3:c.C84G:p.Y28X,CSAG1:NM_153478:exon4:c.C84G:p.Y28X	SNV	stopgain	300944		.	.	.	.	.	.
MC_128_4	X-Linked	Mother	X	153504827	153504827	G	A	BGN	NM_001711:exon2:c.G196A:p.G66S	SNV	nonsynonymous SNV	301870	Meester-Loeys syndrome, 300989 (3), X-linked; Spondyloepimetaphyseal dysplasia, X-linked, 300106 (3), X-linked recessive	.	.	T	D	.	.
MC_129_5*	Inherited Homozygous	Both	11	1083761	1083761	C	G	MUC2		SNV	unknown	610360		.	.	.	.	.	.
MC_129_5*	Inherited Homozygous	Both	11	1085297	1085297	C	T	MUC2		SNV	unknown	610360		.	.	.	.	.	.
MC_129_5*	Inherited Homozygous	Both	11	1086825	1086825	C	T	MUC2		SNV	unknown	610360		.	.	.	.	.	.
MC_129_5*	De novo	Neither	12	48776490	48776490	C	G	ADCY6	NM_015270:exon7:c.G1473C:p.Q491H	SNV	nonsynonymous SNV	600294	Lethal congenital contracture syndrome 8, 616287 (3), Autosomal recessive	.	.	D	D	.	.
MC_129_5*	Inherited Homozygous	Both	12	6936731	6936731	G	C	ATN1	NM_001007026:exon5:c.G1464C:p.Q488H,ATN1:NM_001940:exon5:c.G1464C:p.Q488H	SNV	nonsynonymous SNV	115437		.	.	T	D	.	.
MC_129_5*	Inherited Homozygous	Both	16	1912131	1912131	G	T	HS3ST6	NM_001009606:exon2:c.C488A:p.A163D	SNV	nonsynonymous SNV	619210	?Angioedema, hereditary, 8, 619367 (3), Autosomal dominant	.	.	D	D	.	.
MC_129_5*	Inherited Homozygous	Both	22	29489883	29489883	A	T	NEFH	NM_021076:exon4:c.A2243T:p.E748V	SNV	nonsynonymous SNV	162230	Charcot-Marie-Tooth disease, axonal, type 2CC, 616924 (3), Autosomal dominant; {?Amyotrophic lateral sclerosis, susceptibility to}, 105400 (3), Autosomal dominant, Autosomal recessive	.	.	D	B	.	.
MC_129_5*	Inherited Homozygous	Both	3	75738575	75738575	G	A	ZNF717	NM_001128223:exon5:c.C1048T:p.R350C,ZNF717:NM_001290208:exon5:c.C1048T:p.R350C,ZNF717:NM_001290209:exon5:c.C898T:p.R300C,ZNF717:NM_001324027:exon5:c.C1048T:p.R350C	SNV	nonsynonymous SNV	618405		.	.	T	P	.	.
MC_129_5*	Inherited Homozygous	Both	5	126360447	126360474	CGGACCTGGAACTGTAAGTGACAGGTCT	-	GRAMD2B	NM_001146319:exon1:c.116_128del:p.D40Qfs*50	Indel	frameshift deletion	620182		.	.	.	.	.	.
MC_129_5*	De novo	Neither	5	850480	850480	-	AA	ZDHHC11	NM_024786:exon1:c.122_123insTT:p.Q42Sfs*4	SNV	frameshift insertion	.	.	.	.	.	.	.	.
MC_129_5*	Inherited Homozygous	Both	X	10117381	10117381	G	A	WWC3	NM_015691:exon11:c.G1322A:p.R441Q	SNV	nonsynonymous SNV	301089		.	.	T	P	.	.
MC_129_5*	X-Linked	Mother	X	10117381	10117381	G	A	WWC3	NM_015691:exon11:c.G1322A:p.R441Q	SNV	nonsynonymous SNV	301089		.	.	T	P	.	.
MC_129_5*	Inherited Homozygous	Both	X	130131705	130131705	C	T	AIFM1	NM_001130846:exon5:c.G526A:p.D176N,AIFM1:NM_004208:exon14:c.G1543A:p.D515N,AIFM1:NM_145812:exon14:c.G1531A:p.D511N	SNV	nonsynonymous SNV	300169	Combined oxidative phosphorylation deficiency 6, 300816 (3), X-linked recessive; Cowchock syndrome, 310490 (3), X-linked recessive; Spondyloepimetaphyseal dysplasia, X-linked, with hypomyelinating leukodystrophy, 300232 (3), X-linked recessive; Deafness, X-linked 5, 300614 (3), X-linked recessive	.	.	T	P	criteria_provided,_single_submitter	Likely_benign
MC_129_5*	X-Linked	Mother	X	130131705	130131705	C	T	AIFM1	NM_001130846:exon5:c.G526A:p.D176N,AIFM1:NM_004208:exon14:c.G1543A:p.D515N,AIFM1:NM_145812:exon14:c.G1531A:p.D511N	SNV	nonsynonymous SNV	300169	Combined oxidative phosphorylation deficiency 6, 300816 (3), X-linked recessive; Cowchock syndrome, 310490 (3), X-linked recessive; Spondyloepimetaphyseal dysplasia, X-linked, with hypomyelinating leukodystrophy, 300232 (3), X-linked recessive; Deafness, X-linked 5, 300614 (3), X-linked recessive	.	.	T	P	criteria_provided,_single_submitter	Likely_benign
MC_130_3*	Inherited Homozygous	Both	11	4769241	4769241	G	C	OR51F1	NM_001004752:exon1:c.C698G:p.S233C	SNV	nonsynonymous SNV	.	.	.	.	D	D	.	.
MC_130_3*	Inherited Homozygous	Both	11	57380702	57380702	A	-	PRG3	NM_006093:exon2:c.7delT:p.C3Afs*28	SNV	frameshift deletion	619590		.	.	.	.	.	.
MC_130_3*	De novo	Neither	1	168305125	168305125	A	T	TBX19	NM_005149:exon6:c.A845T:p.Y282F	SNV	nonsynonymous SNV	604614	Adrenocorticotropic hormone deficiency, 201400 (3), Autosomal recessive	.	.	D	B	.	.
MC_130_3*	Inherited Homozygous	Both	12	14567626	14567626	A	T	PLBD1	NM_024829:exon1:c.T71A:p.L24Q	SNV	nonsynonymous SNV	618486		.	.	D	P	.	.
MC_130_3*	Inherited Homozygous	Both	16	11273286	11273286	A	G	PRM3	NM_021247:exon1:c.T310C:p.X104R	SNV	stoploss	.	.	.	.	.	.	.	.
MC_130_3*	De novo	Neither	19	48342781	48342781	C	T	TMEM143	NM_001303540:exon4:c.G424A:p.A142T,TMEM143:NM_001303538:exon5:c.G619A:p.A207T,TMEM143:NM_001303539:exon5:c.G529A:p.A177T,TMEM143:NM_018273:exon6:c.G724A:p.A242T	SNV	nonsynonymous SNV	.	.	.	.	T	D	.	.
MC_130_3*	De novo	Neither	19	56622332	56622332	A	G	ZNF71	NM_001370214:exon3:c.A1045G:p.I349V,ZNF71:NM_021216:exon3:c.A1045G:p.I349V,ZNF71:NM_001370215:exon4:c.A1225G:p.I409V	SNV	nonsynonymous SNV	618405		.	.	D	B	.	.
MC_131_3*	De novo	Neither	10	93408846	93408846	C	A	MYOF	NM_013451:exon7:c.G670T:p.V224F,MYOF:NM_133337:exon7:c.G670T:p.V224F	SNV	nonsynonymous SNV	604603	?Angioedema, hereditary, 7, 619366 (3), Autosomal dominant	.	.	D	P	.	.
MC_131_3*	Inherited Homozygous	Both	12	14567626	14567626	A	T	PLBD1	NM_024829:exon1:c.T71A:p.L24Q	SNV	nonsynonymous SNV	618486		.	.	D	P	.	.
MC_131_3*	Inherited Homozygous	Both	12	52473541	52473541	C	-	KRT6C	NM_173086:exon1:c.197delG:p.G66Afs*80	SNV	frameshift deletion	612315	Palmoplantar keratoderma, nonepidermolytic, focal or diffuse, 615735 (3), Autosomal dominant	.	.	.	.	.	.
MC_131_3*	Inherited Homozygous	Both	13	52143915	52143915	T	-	NEK3;NEK3	NM_002498:exon10:c.877delA:p.T293Qfs*8,NEK3:NM_152720:exon10:c.877delA:p.T293Qfs*8	SNV	frameshift deletion	604044		.	.	.	.	.	.
MC_131_3*	Inherited Homozygous	Both	14	104942490	104942490	A	T	AHNAK2	NM_001350929:exon7:c.T12661A:p.L4221M,AHNAK2:NM_138420:exon7:c.T12961A:p.L4321M	SNV	nonsynonymous SNV	608570		.	.	D	D	.	.
MC_131_3*	Inherited Homozygous	Both	15	22767914	22767914	T	C	GOLGA6L7		SNV	unknown	.	.	.	.	.	.	.	.
MC_131_3*	Inherited Homozygous	Both	18	14543057	14543078	GTGGTGAAACCACTTGCCCATC	-	POTEC	NM_001137671:exon1:c.69_90del:p.K23Nfs*25	Indel	frameshift deletion	.	.	.	.	.	.	.	.
MC_131_3*	Inherited Homozygous	Both	19	34943607	34943608	GT	-	ZNF30	NM_001099437:exon5:c.644_645del:p.S215Rfs*2,ZNF30:NM_001099438:exon5:c.644_645del:p.S215Rfs*2,ZNF30:NM_194325:exon5:c.641_642del:p.S214Rfs*2	Indel	frameshift deletion	612429		.	.	.	.	.	.
MC_131_3*	Inherited Homozygous	Both	19	57492212	57492212	G	A	ZNF419		SNV	.	617410		.	.	.	.	.	.
MC_131_3*	Inherited Homozygous	Both	2	216633567	216633567	C	T	IGFBP2	NM_000597:exon1:c.C44T:p.P15L	SNV	nonsynonymous SNV	146731		.	.	T	D	.	.
MC_131_3*	Inherited Homozygous	Both	22	39101449	39101449	G	T	APOBEC3H	NM_001166002:exon3:c.G363T:p.K121N,APOBEC3H:NM_001166003:exon3:c.G363T:p.K121N,APOBEC3H:NM_001166004:exon3:c.G363T:p.K121N,APOBEC3H:NM_181773:exon3:c.G363T:p.K121N	SNV	nonsynonymous SNV	610976		.	.	D	B	.	.
MC_131_3*	Inherited Homozygous	Both	5	96803548	96803548	G	-	ERAP1	NM_001040458:exon2:c.379delC:p.R127Vfs*48,ERAP1:NM_001198541:exon2:c.379delC:p.R127Vfs*48,ERAP1:NM_001349244:exon2:c.379delC:p.R127Vfs*48,ERAP1:NM_016442:exon2:c.379delC:p.R127Vfs*48	SNV	frameshift deletion	606832		.	.	.	.	.	.
MC_131_3*	Inherited Homozygous	Both	6	31138724	31138724	-	C	PSORS1C1	NM_014068:exon5:c.112dupC:p.H40Pfs*3	SNV	frameshift insertion	613525		.	.	.	.	.	.
MC_131_3*	Inherited Homozygous	Both	X	136348324	136348324	T	G	ADGRG4	NM_153834:exon6:c.T4618G:p.S1540A	SNV	nonsynonymous SNV	301085		.	.	D	D	.	.
MC_132_4	Inherited Homozygous	Both	12	11267400	11267400	-	G	PRB3	NM_006249:exon4:c.722dupC:p.H242Sfs*14	SNV	frameshift insertion	168840		.	.	.	.	.	.
MC_132_4	Inherited Homozygous	Both	14	104942490	104942490	A	T	AHNAK2	NM_001350929:exon7:c.T12661A:p.L4221M,AHNAK2:NM_138420:exon7:c.T12961A:p.L4321M	SNV	nonsynonymous SNV	608570		.	.	D	D	.	.
MC_132_4	Inherited Homozygous	Both	1	5875102	5875102	T	A	NPHP4		SNV	.	607215	Senior-Loken syndrome 4, 606996 (3), Autosomal recessive; Nephronophthisis 4, 606966 (3), Autosomal recessive	.	.	.	.	.	.
MC_132_4	Inherited Homozygous	Both	19	52582871	52582871	C	T	ZNF701	NM_018260:exon4:c.C812T:p.T271M,ZNF701:NM_001172655:exon5:c.C1010T:p.T337M	SNV	nonsynonymous SNV	.	.	.	.	D	B	.	.
MC_133_3*	Inherited Homozygous	Both	17	67108550	67108550	T	A	HELZ	NM_001330447:exon30:c.A4669T:p.R1557W,HELZ:NM_014877:exon30:c.A4666T:p.R1556W	SNV	nonsynonymous SNV	606699		.	.	D	D	.	.
MC_133_3*	Inherited Homozygous	Both	22	15528913	15528913	C	T	OR11H1	NM_001005239:exon1:c.C755T:p.A252V	SNV	nonsynonymous SNV	.	.	.	.	D	D	.	.
MC_134_3*	Inherited Homozygous	Both	16	10694549	10694549	G	A	TEKT5	NM_144674:exon1:c.C325T:p.R109W	SNV	nonsynonymous SNV	618686		.	.	D	D	.	.
MC_134_3*	Inherited Homozygous	Both	16	1912131	1912131	G	T	HS3ST6	NM_001009606:exon2:c.C488A:p.A163D	SNV	nonsynonymous SNV	619210	?Angioedema, hereditary, 8, 619367 (3), Autosomal dominant	.	.	D	D	.	.
MC_134_3*	Inherited Homozygous	Both	16	71947512	71947515	TTTG	-	PKD1L3	NM_181536:exon22:c.3695_3698del:p.T1232Rfs*26	Indel	frameshift deletion	607895		.	.	.	.	criteria_provided,_single_submitter	Benign
MC_134_3*	Inherited Homozygous	Both	19	54250975	54250975	G	-	LILRB5	NM_001304457:exon13:c.1797delC:p.T600Pfs*24	SNV	frameshift deletion	604814		.	.	.	.	.	.
MC_134_3*	De novo	Neither	5	140823339	140823339	C	A	PCDHA5	NM_018908:exon1:c.C1564A:p.L522M,PCDHA5:NM_031501:exon1:c.C1564A:p.L522M	SNV	nonsynonymous SNV	606311		Rare Single Gene Mutation, Genetic Association	2	D	D	.	.
MC_134_3*	De novo	Neither	5	141194720	141194720	C	T	PCDHB10	NM_018930:exon1:c.C2168T:p.S723L	SNV	nonsynonymous SNV	.	.	.	.	D	B	.	.
MC_134_3*	Inherited Homozygous	Both	7	72728896	72728896	C	T	TYW1B	NM_001145440:exon9:c.G1118A:p.W373X	SNV	stopgain	.	.	.	.	.	.	.	.
MC_134_3*	Inherited Homozygous	Both	7	72744551	72744551	-	A	TYW1B	NM_001145440:exon8:c.1014dupT:p.E339*	SNV	stopgain	.	.	.	.	.	.	.	.
MC_134_3*	Inherited Homozygous	Both	8	11853379	11853379	G	T	CTSB	NM_001908:exon2:c.C76A:p.L26M,CTSB:NM_147781:exon3:c.C76A:p.L26M,CTSB:NM_147782:exon3:c.C76A:p.L26M,CTSB:NM_147783:exon3:c.C76A:p.L26M,CTSB:NM_147780:exon4:c.C76A:p.L26M	SNV	nonsynonymous SNV	116810	Keratolytic winter erythema, 148370 (4), Autosomal dominant	.	.	D	P	.	.
MC_134_3*	Inherited Homozygous	Both	8	8318862	8318865	AGCC	-	PRAG1	NM_001080826:exon6:c.3510_3513del:p.A1171Pfs*47,PRAG1:NM_001369759:exon6:c.3510_3513del:p.A1171Pfs*47	Indel	frameshift deletion	617344		.	.	.	.	.	.
MC_135_3	Inherited Homozygous	Both	12	40489827	40489827	C	T	MUC19		SNV	unknown	612170		.	.	.	.	.	.
MC_135_3	Inherited Homozygous	Both	12	40489834	40489834	G	A	MUC19		SNV	unknown	612170		.	.	.	.	.	.
MC_135_3	Inherited Homozygous	Both	15	22767914	22767914	T	C	GOLGA6L7		SNV	unknown	.	.	.	.	.	.	.	.
MC_135_3	Inherited Homozygous	Both	19	54804874	54804874	A	G	KIR2DL4;LOC112268354	NM_001080770:exon3:c.A158G:p.Y53C,KIR2DL4:NM_001080772:exon3:c.A158G:p.Y53C	SNV	nonsynonymous SNV	604945		.	.	T	P	.	.
MC_135_3	Inherited Homozygous	Both	19	54818479	54818479	A	G	KIR3DL1;KIR3DS1;LOC112268355	NM_001083539:exon3:c.A235G:p.S79G,KIR3DL1:NM_001322168:exon3:c.A235G:p.S79G,LOC112268355:NM_001368254:exon3:c.A235G:p.S79G,KIR3DL1:NM_013289:exon3:c.A235G:p.S79G	SNV	nonsynonymous SNV	604946	{AIDS, delayed/rapid progression to}, 609423 (3)	.	.	D	B	.	.
MC_135_3	Inherited Homozygous	Both	19	54819832	54819832	G	T	KIR3DL1;KIR3DS1;LOC112268355	NM_001282171:exon2:c.G154T:p.G52W,KIR3DS1:NM_001282170:exon3:c.G190T:p.G64W,KIR3DS1:NM_001083539:exon4:c.G475T:p.G159W,KIR3DL1:NM_001322168:exon4:c.G475T:p.G159W,LOC112268355:NM_001368254:exon4:c.G475T:p.G159W,KIR3DL1:NM_013289:exon4:c.G475T:p.G159W	SNV	nonsynonymous SNV	604946	{AIDS, delayed/rapid progression to}, 609423 (3)	.	.	D	P	.	.
MC_135_3	Inherited Homozygous	Both	19	54819907	54819907	C	T	KIR3DL1;KIR3DS1;LOC112268355	NM_001282171:exon2:c.C229T:p.P77S,KIR3DS1:NM_001282170:exon3:c.C265T:p.P89S,KIR3DS1:NM_001083539:exon4:c.C550T:p.P184S,KIR3DL1:NM_001322168:exon4:c.C550T:p.P184S,LOC112268355:NM_001368254:exon4:c.C550T:p.P184S,KIR3DL1:NM_013289:exon4:c.C550T:p.P184S	SNV	nonsynonymous SNV	604946	{AIDS, delayed/rapid progression to}, 609423 (3)	.	.	T	P	.	.
MC_135_3	Inherited Homozygous	Both	3	75738575	75738575	G	A	ZNF717	NM_001128223:exon5:c.C1048T:p.R350C,ZNF717:NM_001290208:exon5:c.C1048T:p.R350C,ZNF717:NM_001290209:exon5:c.C898T:p.R300C,ZNF717:NM_001324027:exon5:c.C1048T:p.R350C	SNV	nonsynonymous SNV	618405		.	.	T	P	.	.
MC_135_3	Inherited Homozygous	Both	6	31356772	31356772	T	G	HLA-B	NM_005514:exon2:c.A259C:p.N87H	SNV	nonsynonymous SNV	142830	{Synovitis, chronic, susceptibility to} (3); {Abacavir hypersensitivity, susceptibility to} (3); {Spondyloarthropathy, susceptibility to, 1}, 106300 (3), Multifactorial; {Stevens-Johnson syndrome, susceptibility to}, 608579 (3); {Drug-induced liver injury due to flucloxacillin} (3); {Toxic epidermal necrolysis, susceptibility to}, 608579 (3)	Genetic Association	2	D	P	.	.
MC_135_3	Inherited Homozygous	Both	8	11853379	11853379	G	T	CTSB	NM_001908:exon2:c.C76A:p.L26M,CTSB:NM_147781:exon3:c.C76A:p.L26M,CTSB:NM_147782:exon3:c.C76A:p.L26M,CTSB:NM_147783:exon3:c.C76A:p.L26M,CTSB:NM_147780:exon4:c.C76A:p.L26M	SNV	nonsynonymous SNV	116810	Keratolytic winter erythema, 148370 (4), Autosomal dominant	.	.	D	P	.	.
MC_135_3	X-Linked	Mother	X	108204362	108204362	C	G	COL4A6	NM_001287758:exon12:c.G738C:p.E246D,COL4A6:NM_001287759:exon12:c.G738C:p.E246D,COL4A6:NM_001287760:exon12:c.G738C:p.E246D,COL4A6:NM_001847:exon12:c.G741C:p.E247D,COL4A6:NM_033641:exon12:c.G738C:p.E246D	SNV	nonsynonymous SNV	303631	?Deafness, X-linked 6, 300914 (3), X-linked recessive	.	.	T	P	.	.
MC_135_3	X-Linked	Mother	X	15508438	15508438	C	T	BMX	NM_001320866:exon2:c.C85T:p.R29W,BMX:NM_001721:exon2:c.C85T:p.R29W,BMX:NM_203281:exon2:c.C85T:p.R29W	SNV	nonsynonymous SNV	605444		.	.	D	D	.	.
MC_135_3	X-Linked	Mother	X	17047407	17047407	A	T	REPS2	NM_001080975:exon6:c.A829T:p.I277L,REPS2:NM_004726:exon6:c.A832T:p.I278L	SNV	nonsynonymous SNV	300317		.	.	D	D	.	.
MC_135_3	X-Linked	Mother	X	53084603	53084603	G	A	TSPYL2	NM_022117:exon2:c.G866A:p.R289H	SNV	nonsynonymous SNV	300564		.	.	T	D	.	.
MC_136_3	Compound Heterozygous	Mother	1	152304931	152304931	G	C	FLG	NM_002016:exon3:c.C9955G:p.P3319A	SNV	nonsynonymous SNV	135940	Ichthyosis vulgaris, 146700 (3), Autosomal dominant, Autosomal recessive; {Dermatitis, atopic, susceptibility to, 2}, 605803 (3)	.	.	T	P	.	.
MC_136_3	Compound Heterozygous	Father	1	152306624	152306624	C	T	FLG	NM_002016:exon3:c.G8262A:p.W2754X	SNV	stopgain	135940	Ichthyosis vulgaris, 146700 (3), Autosomal dominant, Autosomal recessive; {Dermatitis, atopic, susceptibility to, 2}, 605803 (3)	.	.	.	.	.	.
MC_136_3	Compound Heterozygous	Mother	1	152309909	152309909	C	G	FLG	NM_002016:exon3:c.G4977C:p.E1659D	SNV	nonsynonymous SNV	135940	Ichthyosis vulgaris, 146700 (3), Autosomal dominant, Autosomal recessive; {Dermatitis, atopic, susceptibility to, 2}, 605803 (3)	.	.	D	P	.	.
MC_136_3	Inherited Homozygous	Both	14	104942490	104942490	A	T	AHNAK2	NM_001350929:exon7:c.T12661A:p.L4221M,AHNAK2:NM_138420:exon7:c.T12961A:p.L4321M	SNV	nonsynonymous SNV	608570		.	.	D	D	.	.
MC_136_3	Inherited Homozygous	Both	8	8318862	8318865	AGCC	-	PRAG1	NM_001080826:exon6:c.3510_3513del:p.A1171Pfs*47,PRAG1:NM_001369759:exon6:c.3510_3513del:p.A1171Pfs*47	Indel	frameshift deletion	617344		.	.	.	.	.	.
MC_136_3	X-Linked	Mother	X	70928613	70928613	T	C	SLC7A3	NM_001048164:exon4:c.A550G:p.S184G,SLC7A3:NM_032803:exon4:c.A550G:p.S184G	SNV	nonsynonymous SNV	300443		Rare Single Gene Mutation	2	D	B	.	.
MC_138_3	Inherited Homozygous	Both	12	55469593	55469597	GATAA	-	OR6C70	NM_001005499:exon1:c.542_546del:p.L181Pfs*70	Indel	frameshift deletion	.	.	.	.	.	.	.	.
MC_138_3	Inherited Homozygous	Both	7	100767990	100767990	G	A	ZAN	NM_003386:exon26:c.G5020A:p.G1674S,ZAN:NM_173059:exon26:c.G5020A:p.G1674S	SNV	nonsynonymous SNV	611748		.	.	.	D	.	.
MC_138_3	Inherited Homozygous	Both	9	137169756	137169778	GGCAGCGAGAGTGCCGAGCAGCT	-	LRRC26	NM_001013653:exon1:c.166_188del:p.S56Rfs*188	Indel	frameshift deletion	613505		.	.	.	.	.	.
MC_138_3	X-Linked	Mother	X	107602115	107602115	C	T	FRMPD3	NM_032428:exon16:c.C4175T:p.S1392F	SNV	nonsynonymous SNV	301005		.	.	D	.	.	.
MC_138_3	X-Linked	Mother	X	151743323	151743323	C	T	CNGA2	NM_005140:exon7:c.C820T:p.R274C	SNV	nonsynonymous SNV	300338		.	.	D	D	.	.
MC_138_3	X-Linked	Mother	X	5893394	5893394	G	A	NLGN4X	NM_001282146:exon6:c.C1874T:p.T625I,NLGN4X:NM_020742:exon6:c.C1874T:p.T625I,NLGN4X:NM_181332:exon6:c.C1874T:p.T625I,NLGN4X:NM_001282145:exon7:c.C1874T:p.T625I	SNV	nonsynonymous SNV	300427	Intellectual developmental disorder, X-linked, 300495 (3), X-linked; {Autism susceptibility, X-linked 2}, 300495 (3), X-linked	Rare Single Gene Mutation, Syndromic, Genetic Association, Functional	1	D	P	criteria_provided,_single_submitter	Uncertain_significance
MC_138_4	Inherited Homozygous	Both	12	55469593	55469597	GATAA	-	OR6C70	NM_001005499:exon1:c.542_546del:p.L181Pfs*70	Indel	frameshift deletion	.	.	.	.	.	.	.	.
MC_138_4	Inherited Homozygous	Both	7	100767990	100767990	G	A	ZAN	NM_003386:exon26:c.G5020A:p.G1674S,ZAN:NM_173059:exon26:c.G5020A:p.G1674S	SNV	nonsynonymous SNV	611748		.	.	.	D	.	.
MC_138_4	Inherited Homozygous	Both	9	137169756	137169778	GGCAGCGAGAGTGCCGAGCAGCT	-	LRRC26	NM_001013653:exon1:c.166_188del:p.S56Rfs*188	Indel	frameshift deletion	613505		.	.	.	.	.	.
MC_138_4	X-Linked	Mother	X	107602115	107602115	C	T	FRMPD3	NM_032428:exon16:c.C4175T:p.S1392F	SNV	nonsynonymous SNV	301005		.	.	D	.	.	.
MC_138_4	X-Linked	Mother	X	151743323	151743323	C	T	CNGA2	NM_005140:exon7:c.C820T:p.R274C	SNV	nonsynonymous SNV	300338		.	.	D	D	.	.
MC_138_4	X-Linked	Mother	X	5893394	5893394	G	A	NLGN4X	NM_001282146:exon6:c.C1874T:p.T625I,NLGN4X:NM_020742:exon6:c.C1874T:p.T625I,NLGN4X:NM_181332:exon6:c.C1874T:p.T625I,NLGN4X:NM_001282145:exon7:c.C1874T:p.T625I	SNV	nonsynonymous SNV	300427	Intellectual developmental disorder, X-linked, 300495 (3), X-linked; {Autism susceptibility, X-linked 2}, 300495 (3), X-linked	Rare Single Gene Mutation, Syndromic, Genetic Association, Functional	1	D	P	criteria_provided,_single_submitter	Uncertain_significance
MC_139_3	Inherited Homozygous	Both	17	80090346	80090346	-	C	CCDC40	NM_001243342:exon18:c.3040_3041insC:p.R1014Tfs*80	SNV	frameshift insertion	613799	Ciliary dyskinesia, primary, 15, 613808 (3), Autosomal recessive	.	.	.	.	.	.
MC_139_3	Inherited Homozygous	Both	5	83539905	83539905	T	G	VCAN	NM_001164097:exon7:c.T3941G:p.F1314C,VCAN:NM_004385:exon8:c.T6902G:p.F2301C	SNV	nonsynonymous SNV	118661	Wagner syndrome 1, 143200 (3), Autosomal dominant	.	.	D	B	criteria_provided,_conflicting_interpretations	Conflicting_interpretations_of_pathogenicity
MC_139_3	X-Linked	Mother	X	136348324	136348324	T	G	ADGRG4	NM_153834:exon6:c.T4618G:p.S1540A	SNV	nonsynonymous SNV	301085		.	.	D	D	.	.
MC_139_3	X-Linked	Mother	X	152728157	152728157	G	C	CSAG1	NM_001102576:exon3:c.C84G:p.Y28X,CSAG1:NM_153478:exon4:c.C84G:p.Y28X	SNV	stopgain	300944		.	.	.	.	.	.
MC_139_3	X-Linked	Mother	X	153906195	153906195	G	A	AVPR2	NM_000054:exon3:c.G689A:p.R230Q,AVPR2:NM_001146151:exon3:c.G689A:p.R230Q	SNV	nonsynonymous SNV	300538	Diabetes insipidus, nephrogenic, 1, 304800 (3), X-linked recessive; Nephrogenic syndrome of inappropriate antidiuresis, 300539 (3), X-linked recessive	.	.	T	D	.	.
MC_140_3	Inherited Homozygous	Both	13	52143915	52143915	T	-	NEK3;NEK3	NM_002498:exon10:c.877delA:p.T293Qfs*8,NEK3:NM_152720:exon10:c.877delA:p.T293Qfs*8	SNV	frameshift deletion	604044		.	.	.	.	.	.
MC_140_3	Inherited Homozygous	Both	16	1912131	1912131	G	T	HS3ST6	NM_001009606:exon2:c.C488A:p.A163D	SNV	nonsynonymous SNV	619210	?Angioedema, hereditary, 8, 619367 (3), Autosomal dominant	.	.	D	D	.	.
MC_140_3	De novo	Neither	16	24776966	24776966	C	A	TNRC6A	NM_001330520:exon5:c.C197A:p.P66H,TNRC6A:NM_001351850:exon5:c.C224A:p.P75H,TNRC6A:NM_014494:exon5:c.C197A:p.P66H	SNV	nonsynonymous SNV	610739	?Epilepsy, familial adult myoclonic, 6, 618074 (3), Autosomal dominant	.	.	D	P	.	.
MC_140_3	Compound Heterozygous	Father	2	203489586	203489586	C	T	RAPH1	NM_001329728:exon4:c.G730A:p.E244K,RAPH1:NM_203365:exon4:c.G730A:p.E244K,RAPH1:NM_213589:exon4:c.G730A:p.E244K	SNV	nonsynonymous SNV	609035		.	.	T	D	.	.
MC_140_3	Compound Heterozygous	Mother	2	203489993	203489993	C	A	RAPH1	NM_001329728:exon4:c.G323T:p.S108I,RAPH1:NM_203365:exon4:c.G323T:p.S108I,RAPH1:NM_213589:exon4:c.G323T:p.S108I	SNV	nonsynonymous SNV	609035		.	.	T	P	.	.
MC_140_3	Inherited Homozygous	Both	6	31356772	31356772	T	G	HLA-B	NM_005514:exon2:c.A259C:p.N87H	SNV	nonsynonymous SNV	142830	{Synovitis, chronic, susceptibility to} (3); {Abacavir hypersensitivity, susceptibility to} (3); {Spondyloarthropathy, susceptibility to, 1}, 106300 (3), Multifactorial; {Stevens-Johnson syndrome, susceptibility to}, 608579 (3); {Drug-induced liver injury due to flucloxacillin} (3); {Toxic epidermal necrolysis, susceptibility to}, 608579 (3)	Genetic Association	2	D	P	.	.
MC_140_3	Inherited Homozygous	Both	8	141494938	141494938	C	T	MROH5		SNV	.	.	.	.	.	.	.	.	.
MC_140_3	Inherited Homozygous	Both	9	133258116	133258116	G	A	ABO		SNV	unknown	110300	[Blood group, ABO system], 616093 (3)	.	.	.	.	criteria_provided,_single_submitter	Benign
MC_140_3	Inherited Homozygous	Both	9	133259833	133259833	G	A	ABO		SNV	unknown	110300	[Blood group, ABO system], 616093 (3)	.	.	.	.	.	.
MC_140_3	Inherited Homozygous	Both	9	133259834	133259834	C	T	ABO		SNV	unknown	110300	[Blood group, ABO system], 616093 (3)	.	.	.	.	.	.
MC_140_3	Inherited Homozygous	Both	9	133261367	133261367	C	A	ABO		SNV	unknown	110300	[Blood group, ABO system], 616093 (3)	.	.	.	.	criteria_provided,_single_submitter	Benign
MC_141_3	Inherited Homozygous	Both	3	122923743	122923743	G	C	SEMA5B	NM_001256348:exon9:c.C972G:p.I324M,SEMA5B:NM_001031702:exon10:c.C1146G:p.I382M,SEMA5B:NM_001256346:exon10:c.C1146G:p.I382M,SEMA5B:NM_001256347:exon10:c.C1308G:p.I436M	SNV	nonsynonymous SNV	609298		.	.	D	D	.	.
MC_141_3	De novo	Neither	4	69638955	69638955	T	C	UGT2A1;UGT2A2	NM_001105677:exon1:c.A686G:p.D229G,UGT2A2:NM_001301233:exon1:c.A686G:p.D229G,UGT2A1:NM_001252274:exon3:c.A1289G:p.D430G	SNV	nonsynonymous SNV	604716		.	.	D	D	.	.
MC_141_3	Inherited Homozygous	Both	6	31356772	31356772	T	G	HLA-B	NM_005514:exon2:c.A259C:p.N87H	SNV	nonsynonymous SNV	142830	{Synovitis, chronic, susceptibility to} (3); {Abacavir hypersensitivity, susceptibility to} (3); {Spondyloarthropathy, susceptibility to, 1}, 106300 (3), Multifactorial; {Stevens-Johnson syndrome, susceptibility to}, 608579 (3); {Drug-induced liver injury due to flucloxacillin} (3); {Toxic epidermal necrolysis, susceptibility to}, 608579 (3)	Genetic Association	2	D	P	.	.
MC_142_3	Compound Heterozygous	Father	10	103602127	103602127	G	A	SH3PXD2A	NM_001365079:exon9:c.C2734T:p.R912C,SH3PXD2A:NM_014631:exon14:c.C3007T:p.R1003C	SNV	nonsynonymous SNV	619455		.	.	D	P	.	.
MC_142_3	Compound Heterozygous	Mother	10	103602154	103602154	G	A	SH3PXD2A	NM_001365079:exon9:c.C2707T:p.R903C,SH3PXD2A:NM_014631:exon14:c.C2980T:p.R994C	SNV	nonsynonymous SNV	619455		.	.	D	P	criteria_provided,_single_submitter	Likely_benign
MC_142_3	Compound Heterozygous	Mother	10	71646475	71646475	G	A	CDH23	NM_001171930:exon13:c.G1307A:p.S436N,CDH23:NM_001171931:exon13:c.G1307A:p.S436N,CDH23:NM_022124:exon13:c.G1307A:p.S436N,CDH23:NM_052836:exon13:c.G1307A:p.S436N	SNV	nonsynonymous SNV	605516	Usher syndrome, type 1D, 601067 (3), Digenic recessive, Autosomal recessive; {Pituitary adenoma 5, multiple types}, 617540 (3), Autosomal dominant; Usher syndrome, type 1D/F digenic, 601067 (3), Digenic recessive, Autosomal recessive; Deafness, autosomal recessive 12, 601386 (3), Autosomal recessive	.	.	T	D	criteria_provided,_conflicting_interpretations	Conflicting_interpretations_of_pathogenicity
MC_142_3	Compound Heterozygous	Father	10	71709169	71709169	C	T	CDH23	NM_001171930:exon26:c.C3178T:p.R1060W,CDH23:NM_022124:exon26:c.C3178T:p.R1060W	SNV	nonsynonymous SNV	605516	Usher syndrome, type 1D, 601067 (3), Digenic recessive, Autosomal recessive; {Pituitary adenoma 5, multiple types}, 617540 (3), Autosomal dominant; Usher syndrome, type 1D/F digenic, 601067 (3), Digenic recessive, Autosomal recessive; Deafness, autosomal recessive 12, 601386 (3), Autosomal recessive	.	.	.	D	criteria_provided,_multiple_submitters,_no_conflicts	Uncertain_significance
MC_142_3	Inherited Homozygous	Both	11	124250452	124250452	C	G	OR8G1	NM_001002905:exon1:c.C777G:p.Y259X	SNV	stopgain	.	.	.	.	.	.	.	.
MC_142_3	Inherited Homozygous	Both	12	52675459	52675459	T	C	KRT1	NM_006121:exon9:c.A1669G:p.S557G	SNV	nonsynonymous SNV	139350	Ichthyosis, annular epidermolytic 2, 620148 (3), Autosomal dominant; Palmoplantar keratoderma, nonepidermolytic, 600962 (3), Autosomal dominant; Epidermolytic hyperkeratosis 1, 113800 (3), Autosomal dominant, Autosomal recessive; Palmoplantar keratoderma, epidermolytic, 2, 620411 (3); Keratosis palmoplantaris striata III, 607654 (3); Ichthyosis histrix, Curth-Macklin type, 146590 (3), Autosomal d…	.	.	D	B	criteria_provided,_single_submitter	Likely_benign
MC_142_3	Inherited Homozygous	Both	17	81647906	81647906	-	TAAC	TSPAN10	NM_031945:exon3:c.680_681insTAAC:p.C229*,TSPAN10:NM_001290212:exon4:c.794_795insTAAC:p.C267*	SNV	stopgain	.	.	.	.	.	.	.	.
MC_142_3	Inherited Homozygous	Both	22	15528913	15528913	C	T	OR11H1	NM_001005239:exon1:c.C755T:p.A252V	SNV	nonsynonymous SNV	.	.	.	.	D	D	.	.
MC_144_3*	Inherited Homozygous	Both	15	40407806	40407807	TT	-	IVD	NM_001354599:exon2:c.315_316del:p.F106Sfs*66,IVD:NM_001354600:exon2:c.315_316del:p.F106Sfs*66	Indel	frameshift deletion	607036	Isovaleric acidemia, 243500 (3), Autosomal recessive	.	.	.	.	.	.
MC_144_3*	Inherited Homozygous	Both	18	63712604	63712604	G	T	SERPINB11	NM_001291278:exon4:c.G268T:p.E90X,SERPINB11:NM_001370475:exon4:c.G268T:p.E90X,SERPINB11:NM_080475:exon5:c.G268T:p.E90X	SNV	stopgain	615682		.	.	.	.	.	.
MC_144_3*	Inherited Homozygous	Both	19	54813219	54813219	-	A	KIR2DL4;LOC112268354	NM_001080772:exon6:c.802dupA:p.M271Nfs*108	SNV	frameshift insertion	604945		.	.	.	.	.	.
MC_144_3*	Inherited Homozygous	Both	3	129547576	129547576	C	T	H1-8	NM_153833:exon2:c.C274T:p.R92C	SNV	nonsynonymous SNV	.	.	.	.	D	B	.	.
MC_144_3*	De novo	Neither	4	17614682	17614682	T	C	MED28	NM_025205:exon1:c.T28C:p.S10P	SNV	nonsynonymous SNV	610311		.	.	D	B	.	.
MC_144_3*	De novo	Neither	4	61517353	61517353	C	A	ADGRL3	NM_001371344:exon3:c.C94A:p.P32T,ADGRL3:NM_001371345:exon3:c.C94A:p.P32T,ADGRL3:NM_001322402:exon4:c.C94A:p.P32T,ADGRL3:NM_001371343:exon4:c.C94A:p.P32T	SNV	nonsynonymous SNV	616417		.	.	D	B	.	.
MC_144_3*	De novo	Neither	5	132824272	132824272	A	C	SHROOM1	NM_133456:exon4:c.T1389G:p.I463M,SHROOM1:NM_001172700:exon7:c.T1389G:p.I463M	SNV	nonsynonymous SNV	611179		.	.	D	B	.	.
MC_144_3*	De novo	Neither	6	70528348	70528348	G	A	FAM135A	NM_001331000:exon14:c.G2984A:p.S995N,FAM135A:NM_001331005:exon14:c.G3572A:p.S1191N,FAM135A:NM_001330997:exon15:c.G3083A:p.S1028N,FAM135A:NM_001331001:exon15:c.G3083A:p.S1028N,FAM135A:NM_001331004:exon15:c.G2396A:p.S799N,FAM135A:NM_001351600:exon15:c.G3671A:p.S1224N,FAM135A:NM_020819:exon15:c.G3032A:p.S1011N,FAM135A:NM_001105531:exon16:c.G3083A:p.S1028N,FAM135A:NM_001162529:exon16:c.G3671A:p.S1224…	SNV	nonsynonymous SNV	.	.	.	.	D	D	.	.
MC_144_3*	Inherited Homozygous	Both	X	119591305	119591305	T	C	NKRF		SNV	unknown	300440		.	.	.	.	.	.
MC_144_3*	X-Linked	Mother	X	119591305	119591305	T	C	NKRF		SNV	unknown	300440		.	.	.	.	.	.
MC_144_3*	Inherited Homozygous	Both	X	120441732	120441732	G	A	LAMP2	NM_001122606:exon8:c.C1091T:p.T364I,LAMP2:NM_002294:exon8:c.C1091T:p.T364I,LAMP2:NM_013995:exon8:c.C1091T:p.T364I	SNV	nonsynonymous SNV	309060	Danon disease, 300257 (3), X-linked dominant	.	.	T	D	criteria_provided,_multiple_submitters,_no_conflicts	Uncertain_significance
MC_144_3*	X-Linked	Mother	X	120441732	120441732	G	A	LAMP2	NM_001122606:exon8:c.C1091T:p.T364I,LAMP2:NM_002294:exon8:c.C1091T:p.T364I,LAMP2:NM_013995:exon8:c.C1091T:p.T364I	SNV	nonsynonymous SNV	309060	Danon disease, 300257 (3), X-linked dominant	.	.	T	D	criteria_provided,_multiple_submitters,_no_conflicts	Uncertain_significance
MC_145_3	Inherited Homozygous	Both	15	40407806	40407807	TT	-	IVD	NM_001354599:exon2:c.315_316del:p.F106Sfs*66,IVD:NM_001354600:exon2:c.315_316del:p.F106Sfs*66	Indel	frameshift deletion	607036	Isovaleric acidemia, 243500 (3), Autosomal recessive	.	.	.	.	.	.
MC_145_3	Inherited Homozygous	Both	18	36740741	36740741	G	A	FHOD3	NM_001281739:exon17:c.G3086A:p.S1029N,FHOD3:NM_025135:exon18:c.G3137A:p.S1046N,FHOD3:NM_001281740:exon21:c.G3662A:p.S1221N	SNV	nonsynonymous SNV	609691	Cardiomyopathy, familial hypertrophic, 28, 619402 (3), Autosomal dominant	.	.	T	D	.	.
MC_145_3	Inherited Homozygous	Both	22	15528913	15528913	C	T	OR11H1	NM_001005239:exon1:c.C755T:p.A252V	SNV	nonsynonymous SNV	.	.	.	.	D	D	.	.
MC_146_3	Inherited Homozygous	Both	11	1460694	1460700	CCGCCCA	-	BRSK2	NM_001256627:exon20:c.2182_2188del:p.T730Afs*125,BRSK2:NM_001256630:exon20:c.2272_2278del:p.T760Afs*125	Indel	frameshift deletion	609236		Rare Single Gene Mutation, Syndromic	1S	.	.	.	.
MC_146_3	Compound Heterozygous	Father	11	67496214	67496214	T	G	PITPNM1	NM_001130848:exon15:c.A2278C:p.K760Q,PITPNM1:NM_004910:exon15:c.A2281C:p.K761Q	SNV	nonsynonymous SNV	608794		.	.	T	P	.	.
MC_146_3	Compound Heterozygous	Mother	11	67497973	67497973	A	G	PITPNM1	NM_001130848:exon12:c.T1726C:p.C576R,PITPNM1:NM_004910:exon12:c.T1726C:p.C576R	SNV	nonsynonymous SNV	608794		.	.	D	D	criteria_provided,_single_submitter	Benign
MC_146_3	De novo	Neither	12	121806064	121806064	C	-	SETD1B	NM_001353345:exon4:c.503delC:p.V169Sfs*46	SNV	frameshift deletion	611055	Intellectual developmental disorder with seizures and language delay, 619000 (3), Autosomal dominant	Rare Single Gene Mutation, Syndromic, Functional	2S	.	.	.	.
MC_146_3	Inherited Homozygous	Both	19	42739066	42739066	A	T	PSG3	NM_021016:exon2:c.T88A:p.L30M	SNV	nonsynonymous SNV	176392		.	.	D	B	.	.
MC_146_3	Compound Heterozygous	Mother	2	27442440	27442440	G	A	KRTCAP3	NM_001168364:exon1:c.G28A:p.D10N,KRTCAP3:NM_001321325:exon1:c.G28A:p.D10N,KRTCAP3:NM_173853:exon1:c.G28A:p.D10N	SNV	nonsynonymous SNV	619261		.	.	T	P	.	.
MC_146_3	Compound Heterozygous	Father	2	27443450	27443450	C	G	KRTCAP3	NM_001168364:exon5:c.C533G:p.A178G,KRTCAP3:NM_001321325:exon5:c.C533G:p.A178G,KRTCAP3:NM_173853:exon5:c.C533G:p.A178G	SNV	nonsynonymous SNV	619261		.	.	D	P	.	.
MC_146_3	De novo	Neither	3	171688802	171688802	G	C	PLD1	NM_001130081:exon14:c.C1413G:p.D471E,PLD1:NM_002662:exon14:c.C1413G:p.D471E	SNV	nonsynonymous SNV	615915		.	.	D	D	.	.
MC_146_3	Inherited Homozygous	Both	6	75183224	75183224	C	T	COL12A1	NM_004370:exon10:c.G1717A:p.A573T	SNV	nonsynonymous SNV	120320	Bethlem myopathy 2, 616471 (3), Autosomal dominant; ?Ullrich congenital muscular dystrophy 2, 616470 (3), Autosomal recessive	.	.	D	D	.	.
MC_146_3	Inherited Homozygous	Both	6	78885392	78885393	TG	-	IRAK1BP1	NM_001010844:exon2:c.330_331del:p.V111Dfs*5	Indel	frameshift deletion	615375		.	.	.	.	.	.
MC_146_3	Compound Heterozygous	Mother	9	136509800	136509800	T	C	NOTCH1	NM_017617:exon18:c.A2902G:p.T968A	SNV	nonsynonymous SNV	190198	Adams-Oliver syndrome 5, 616028 (3), Autosomal dominant; Aortic valve disease 1, 109730 (3), Autosomal dominant	.	.	D	D	.	.
MC_146_3	Compound Heterozygous	Father	9	136522960	136522960	G	A	NOTCH1	NM_017617:exon4:c.C632T:p.T211I	SNV	nonsynonymous SNV	190198	Adams-Oliver syndrome 5, 616028 (3), Autosomal dominant; Aortic valve disease 1, 109730 (3), Autosomal dominant	.	.	D	B	.	.
MC_146_3	X-Linked	Mother	X	53085669	53085669	A	G	TSPYL2	NM_022117:exon6:c.A1277G:p.D426G	SNV	nonsynonymous SNV	300564		.	.	D	D	.	.
MC_146_3	X-Linked	Mother	X	53085670	53085670	C	A	TSPYL2	NM_022117:exon6:c.C1278A:p.D426E	SNV	nonsynonymous SNV	300564		.	.	D	D	.	.
MC_147_3	Compound Heterozygous	Mother	17	6425614	6425614	G	A	AIPL1	NM_001033054:exon5:c.C812T:p.P271L,AIPL1:NM_001033055:exon5:c.C821T:p.P274L,AIPL1:NM_001285399:exon6:c.C965T:p.P322L,AIPL1:NM_001285400:exon6:c.C935T:p.P312L,AIPL1:NM_001285401:exon6:c.C929T:p.P310L,AIPL1:NM_001285402:exon6:c.C884T:p.P295L,AIPL1:NM_014336:exon6:c.C1001T:p.P334L	SNV	nonsynonymous SNV	604392	Leber congenital amaurosis 4, 604393 (3), Autosomal dominant, Autosomal recessive; Retinitis pigmentosa, juvenile, 604393 (3), Autosomal dominant, Autosomal recessive; Cone-rod dystrophy, 604393 (3), Autosomal dominant, Autosomal recessive	.	.	D	B	.	.
MC_147_3	Compound Heterozygous	Father	17	6428382	6428382	T	A	AIPL1	NM_001033055:exon2:c.A221T:p.Y74F,AIPL1:NM_001285399:exon3:c.A365T:p.Y122F,AIPL1:NM_001285400:exon3:c.A335T:p.Y112F,AIPL1:NM_001285401:exon3:c.A401T:p.Y134F,AIPL1:NM_001285402:exon3:c.A284T:p.Y95F,AIPL1:NM_001285403:exon3:c.A401T:p.Y134F,AIPL1:NM_014336:exon3:c.A401T:p.Y134F	SNV	nonsynonymous SNV	604392	Leber congenital amaurosis 4, 604393 (3), Autosomal dominant, Autosomal recessive; Retinitis pigmentosa, juvenile, 604393 (3), Autosomal dominant, Autosomal recessive; Cone-rod dystrophy, 604393 (3), Autosomal dominant, Autosomal recessive	.	.	T	D	criteria_provided,_conflicting_interpretations	Conflicting_interpretations_of_pathogenicity
MC_147_3	Inherited Homozygous	Both	19	42739066	42739066	A	T	PSG3	NM_021016:exon2:c.T88A:p.L30M	SNV	nonsynonymous SNV	176392		.	.	D	B	.	.
MC_147_3	Compound Heterozygous	Mother	3	56567039	56567039	G	A	CCDC66	NM_001353151:exon5:c.G701A:p.W234X,CCDC66:NM_001012506:exon6:c.G698A:p.W233X,CCDC66:NM_001141947:exon6:c.G800A:p.W267X,CCDC66:NM_001353147:exon6:c.G800A:p.W267X,CCDC66:NM_001353148:exon6:c.G800A:p.W267X,CCDC66:NM_001353149:exon6:c.G779A:p.W260X,CCDC66:NM_001353150:exon6:c.G800A:p.W267X,CCDC66:NM_001353153:exon6:c.G698A:p.W233X,CCDC66:NM_001353154:exon6:c.G800A:p.W267X,CCDC66:NM_001353155:exon6:c.…	SNV	stopgain	619287		.	.	.	.	.	.
MC_147_3	Compound Heterozygous	Father	3	56619444	56619444	G	A	CCDC66	NM_001353151:exon15:c.G2453A:p.R818Q,CCDC66:NM_001012506:exon16:c.G2450A:p.R817Q,CCDC66:NM_001141947:exon16:c.G2552A:p.R851Q,CCDC66:NM_001353147:exon16:c.G2570A:p.R857Q,CCDC66:NM_001353148:exon16:c.G2534A:p.R845Q,CCDC66:NM_001353149:exon16:c.G2531A:p.R844Q,CCDC66:NM_001353150:exon16:c.G2483A:p.R828Q,CCDC66:NM_001353153:exon16:c.G2450A:p.R817Q,CCDC66:NM_001353154:exon16:c.G2423A:p.R808Q,CCDC66:NM_…	SNV	nonsynonymous SNV	619287		.	.	D	D	.	.
MC_147_3	Inherited Homozygous	Both	5	96803548	96803548	G	-	ERAP1	NM_001040458:exon2:c.379delC:p.R127Vfs*48,ERAP1:NM_001198541:exon2:c.379delC:p.R127Vfs*48,ERAP1:NM_001349244:exon2:c.379delC:p.R127Vfs*48,ERAP1:NM_016442:exon2:c.379delC:p.R127Vfs*48	SNV	frameshift deletion	606832		.	.	.	.	.	.
MC_147_3	Inherited Homozygous	Both	6	132538470	132538470	A	T	TAAR9	NM_175057:exon1:c.A181T:p.K61X	SNV	stopgain	.	.	.	.	.	.	.	.
MC_148_3	Inherited Homozygous	Both	12	103673984	103673984	G	A	STAB2	NM_017564:exon23:c.G2449A:p.G817S	SNV	nonsynonymous SNV	608561		.	.	D	D	.	.
[truncated: 288 more rows]

## Sheet: Supplementary Data 6
Supplementary Data 6. Specific expression analyses across brain regions. Analyses were performed using the genes associated with potentially pathogenic variants detected in individuals with ASD in the cohort. Each column lists the genes specifically expressed in a particular adult brain region. The values enclosed within parenthesis beside each brain region are Benjamini-Hochberg corrected P valu…
[truncated: 37 more rows]

[truncated: 5 more sheets: Supplementary Data 7, Supplementary Data 8, Supplementary Data 9, Supplementary Data 10, Supplementary Data 11]
